# Supplementary material for: 1-(2,6-Dichloro­phen­yl)indolin-2-one
Source: Acta Crystallogr Sect E Struct Rep Online. 2009 Feb 25;65(Pt 3):o583. doi: 10.1107/S1600536809005807 (PMC2968669; doi:10.1107/S1600536809005807)
Supplement: Supplementary file 1 [file e-65-0o583-sup1.cif]

##############################################################################
###                                                                        ###
###        Electronic paper (Acta Crystallographica Section E)             ###
###                                                                        ###
##############################################################################
#                                                                            #
# This CIF contains the data in a paper accepted for publication in Acta     #
# Crystallographica Section E. It conforms to the requirements of Notes      #
# for Authors for Section E, and has been peer reviewed under the auspices   #
# of the IUCr Commission on Journals.                                        #
#                                                                            #
# Full details of the Crystallographic Information File format               #
# are given in the paper "The Crystallographic Information File (CIF):       #
# a New Standard Archive File for Crystallography" by S. R. Hall, F. H.      #
# Allen and I. D. Brown [Acta Cryst. (1991), A47, 655-685].                  #
#                                                                            #
# The current version of the core CIF dictionary is obtainable from          #
# ftp://ftp.iucr.org/pub/cif_core.dic. The current version number is 2.4.    #
#                                                                            #
# Software is freely available for graphical display of the structure(s) in  #
# this CIF.  For information consult the CIF home page http://www.iucr.org/  #
# cif/home.html                                                              #
#                                                                            #
# This file may be used for bona fide research purposes within the           #
# scientific community so long as proper attribution is given to the journal # 
# article from which it was obtained.                                        #
#                                                                            #
##############################################################################
                                             
data_I
_audit_creation_method     SHELXL-97
_chemical_name_systematic
;
1-(2,6-Dichlorophenyl)indolin-2-one
;
_chemical_name_common     420.0(10)
_chemical_formula_moiety     'C14 H9 Cl2 N O'
_chemical_formula_sum     'C14 H9 Cl2 N O'
_chemical_formula_iupac     'C14 H9 Cl2 N O'
_chemical_formula_weight     278.12
_chemical_melting_point     ?
_symmetry_cell_setting     monoclinic
_symmetry_space_group_name_H-M     'P 21'
_symmetry_space_group_name_Hall     'P 2yb'
loop_
    _symmetry_equiv_pos_as_xyz
    'x, y, z'
    '-x, y+1/2, -z'
_cell_length_a     7.1412(8)
_cell_length_b     8.0241(9)
_cell_length_c     11.0510(13)
_cell_angle_alpha     90.00
_cell_angle_beta     105.789(2)
_cell_angle_gamma     90.00
_cell_volume     609.35(12)
_cell_formula_units_Z     2
_cell_measurement_reflns_used     2148
_cell_measurement_theta_min     5.2
_cell_measurement_theta_max     24.3
_cell_measurement_temperature     173(2)
_exptl_crystal_description     block
_exptl_crystal_colour     yellow
_exptl_crystal_size_max     0.30
_exptl_crystal_size_mid     0.24
_exptl_crystal_size_min     0.20
_exptl_crystal_density_diffrn     1.516
_exptl_crystal_density_meas     ?
_exptl_crystal_density_method     'not measured'
_exptl_crystal_F_000     284
_exptl_absorpt_coefficient_mu     0.517
_exptl_absorpt_correction_type     'multi-scan'
_exptl_absorpt_process_details     '(SADABS; Bruker, 2001)'
_exptl_absorpt_correction_T_min     0.755
_exptl_absorpt_correction_T_max     0.902
_exptl_special_details
;
;
_diffrn_ambient_temperature     173(2)
_diffrn_radiation_type     MoK\a
_diffrn_radiation_wavelength     0.71073
_diffrn_radiation_source     'fine-focus sealed tube'
_diffrn_radiation_monochromator     graphite
_diffrn_measurement_device_type     'Bruker SMART CCD area-detector'
_diffrn_measurement_method     '\w and \f'
_diffrn_detector_area_resol_mean     ?
_diffrn_reflns_number     3710
_diffrn_reflns_av_R_equivalents     0.0137
_diffrn_reflns_av_sigmaI/netI     0.0206
_diffrn_reflns_theta_min     3.06
_diffrn_reflns_theta_max     28.27
_diffrn_reflns_theta_full     28.27
_diffrn_measured_fraction_theta_max     0.966
_diffrn_measured_fraction_theta_full     0.966
_diffrn_reflns_limit_h_min     -9
_diffrn_reflns_limit_h_max     9
_diffrn_reflns_limit_k_min     -9
_diffrn_reflns_limit_k_max     10
_diffrn_reflns_limit_l_min     -14
_diffrn_reflns_limit_l_max     11
_diffrn_standards_number     0
_diffrn_standards_interval_count     .
_diffrn_standards_interval_time     .
_diffrn_standards_decay_%     ?
_refine_special_details
;
Refinement of <i>F</i>^2^ against ALL reflections. The weighted <i>R</i>-factor
<i>wR</i> and goodness of fit <i>S</i> are based on <i>F</i>^2^, conventional
<i>R</i>-factors <i>R</i> are based on <i>F</i>, with <i>F</i> set to zero for
negative <i>F</i>^2^. The threshold expression of <i>F</i>^2^ >
\s(<i>F</i>^2^) is used only for calculating <i>R</i>-factors(gt) <i>etc</i>.
and is not relevant to the choice of reflections for refinement.
<i>R</i>-factors based on <i>F</i>^2^ are statistically about twice as large
as those based on <i>F</i>, and <i>R</i>- factors based on ALL data will be
even larger.
;
_reflns_number_total     2328
_reflns_number_gt     2295
_reflns_threshold_expression     I>2\s(I)
_refine_ls_structure_factor_coef     Fsqd
_refine_ls_matrix_type     full
_refine_ls_R_factor_all     0.0213
_refine_ls_R_factor_gt     0.0210
_refine_ls_wR_factor_gt     0.0592
_refine_ls_wR_factor_ref     0.0595
_refine_ls_goodness_of_fit_ref     1.056
_refine_ls_restrained_S_all     1.056
_refine_ls_number_reflns     2328
_refine_ls_number_parameters     163
_refine_ls_number_restraints     1
_refine_ls_hydrogen_treatment     constr
_refine_ls_weighting_scheme     calc
_refine_ls_weighting_details
         'calc w=1/[\s^2^(Fo^2^)+(0.0379P)^2^+0.0681P] where P=(Fo^2^+2Fc^2^)/3'
_atom_sites_solution_hydrogens     geom
_atom_sites_solution_primary     direct
_atom_sites_solution_secondary     difmap
_refine_ls_shift/su_max     0.000
_refine_ls_shift/su_mean     0.000
_refine_diff_density_max     0.188
_refine_diff_density_min     -0.164
_refine_ls_extinction_method     none
_refine_ls_extinction_coef     ?
_refine_ls_abs_structure_details     'Flack (1983), 705 Friedel pairs'
_refine_ls_abs_structure_Flack     -0.02(4)
loop_
    _atom_type_symbol
    _atom_type_description
    _atom_type_scat_dispersion_real
    _atom_type_scat_dispersion_imag
    _atom_type_scat_source
    'C' 'C' 0.0033 0.0016
                         'International Tables Vol C Tables 4.2.6.8 and 6.1.1.4'
    'H' 'H' 0.0000 0.0000
                         'International Tables Vol C Tables 4.2.6.8 and 6.1.1.4'
    'N' 'N' 0.0061 0.0033
                         'International Tables Vol C Tables 4.2.6.8 and 6.1.1.4'
    'Cl' 'Cl' 0.1484 0.1585
                         'International Tables Vol C Tables 4.2.6.8 and 6.1.1.4'
    'O' 'O' 0.0106 0.0060
                         'International Tables Vol C Tables 4.2.6.8 and 6.1.1.4'
_computing_data_collection     'SMART (Bruker, 2001)'
_computing_cell_refinement     'SAINT (Bruker, 2002)'
_computing_data_reduction     'SAINT (Bruker, 2002)'
_computing_structure_solution     'SHELXS97 (Sheldrick, 2008)'
_computing_structure_refinement     'SHELXL97 (Sheldrick, 2008)'
_computing_molecular_graphics
                  'ORTEP-3 for Windows (Farrugia, 1997) and PLATON (Spek, 2009)'
_computing_publication_material
                             'SHELXTL (Sheldrick, 2008) and PLATON (Spek, 2009)'
loop_
    _atom_site_type_symbol
    _atom_site_label
    _atom_site_fract_x
    _atom_site_fract_y
    _atom_site_fract_z
    _atom_site_U_iso_or_equiv
    _atom_site_adp_type
    _atom_site_calc_flag
    _atom_site_refinement_flags
    _atom_site_occupancy
    _atom_site_disorder_assembly
    _atom_site_disorder_group
    Cl Cl1 0.57381(5) 0.76042(5) 0.02255(3) 0.03458(10) Uani d . 1 . .
    Cl Cl2 0.05095(6) 0.97960(6) 0.25885(3) 0.03843(11) Uani d . 1 . .
    O O1 0.41005(16) 0.54202(14) 0.22865(9) 0.0304(2) Uani d . 1 . .
    N N1 0.43177(17) 0.82839(15) 0.24614(10) 0.0230(2) Uani d . 1 . .
    C C1 0.2984(2) 0.86900(18) 0.12903(12) 0.0224(2) Uani d . 1 . .
    C C2 0.3471(2) 0.83882(17) 0.01693(12) 0.0243(3) Uani d . 1 . .
    C C3 0.2172(2) 0.8739(2) -0.09901(13) 0.0302(3) Uani d . 1 . .
    H H3A 0.2512 0.8509 -0.1747 0.036 Uiso calc R 1 . .
    C C4 0.0386(2) 0.9425(2) -0.10285(13) 0.0330(3) Uani d . 1 . .
    H H4A -0.0507 0.9663 -0.1819 0.040 Uiso calc R 1 . .
    C C5 -0.0126(2) 0.9774(2) 0.00703(14) 0.0304(3) Uani d . 1 . .
    H H5A -0.1350 1.0266 0.0036 0.036 Uiso calc R 1 . .
    C C6 0.1176(2) 0.93932(19) 0.12198(12) 0.0266(3) Uani d . 1 . .
    C C7 0.48390(19) 0.66561(18) 0.28346(12) 0.0233(3) Uani d . 1 . .
    C C8 0.6499(2) 0.67599(18) 0.40391(12) 0.0249(3) Uani d . 1 . .
    H H8A 0.6135 0.6223 0.4749 0.030 Uiso calc R 1 . .
    H H8B 0.7688 0.6219 0.3929 0.030 Uiso calc R 1 . .
    C C9 0.6805(2) 0.85913(18) 0.42570(12) 0.0234(3) Uani d . 1 . .
    C C10 0.54970(19) 0.94523(17) 0.32861(11) 0.0219(2) Uani d . 1 . .
    C C11 0.5448(2) 1.11669(19) 0.32044(13) 0.0286(3) Uani d . 1 . .
    H H11A 0.4558 1.1731 0.2533 0.034 Uiso calc R 1 . .
    C C12 0.6774(2) 1.2032(2) 0.41607(14) 0.0335(3) Uani d . 1 . .
    H H12A 0.6783 1.3216 0.4138 0.040 Uiso calc R 1 . .
    C C13 0.8073(2) 1.1219(2) 0.51397(15) 0.0357(3) Uani d . 1 . .
    H H13A 0.8950 1.1846 0.5778 0.043 Uiso calc R 1 . .
    C C14 0.8101(2) 0.9477(2) 0.51951(13) 0.0310(3) Uani d . 1 . .
    H H14A 0.8994 0.8912 0.5865 0.037 Uiso calc R 1 . .
loop_
    _atom_site_aniso_label
    _atom_site_aniso_U_11
    _atom_site_aniso_U_22
    _atom_site_aniso_U_33
    _atom_site_aniso_U_12
    _atom_site_aniso_U_13
    _atom_site_aniso_U_23
    Cl1 0.03021(17) 0.0422(2) 0.03333(16) 0.00882(15) 0.01213(12) -0.00025(14)
    Cl2 0.04088(19) 0.0480(2) 0.03094(16) 0.01679(17) 0.01741(14) 0.00795(15)
    O1 0.0330(5) 0.0230(5) 0.0309(5) -0.0025(4) 0.0011(4) -0.0026(4)
    N1 0.0249(5) 0.0208(5) 0.0204(5) 0.0012(4) 0.0010(4) -0.0009(4)
    C1 0.0235(6) 0.0220(6) 0.0197(5) 0.0010(5) 0.0025(5) 0.0010(4)
    C2 0.0245(6) 0.0223(6) 0.0256(6) 0.0011(5) 0.0063(5) -0.0021(5)
    C3 0.0358(8) 0.0322(8) 0.0206(6) 0.0009(6) 0.0043(5) -0.0003(5)
    C4 0.0320(7) 0.0379(8) 0.0240(6) 0.0021(6) -0.0012(5) 0.0041(6)
    C5 0.0242(6) 0.0343(8) 0.0303(6) 0.0058(6) 0.0035(5) 0.0062(6)
    C6 0.0274(7) 0.0276(7) 0.0251(6) 0.0031(6) 0.0077(5) 0.0034(5)
    C7 0.0216(6) 0.0239(6) 0.0229(5) 0.0004(5) 0.0037(5) 0.0007(4)
    C8 0.0235(6) 0.0236(6) 0.0241(6) 0.0037(5) 0.0006(5) 0.0007(5)
    C9 0.0224(6) 0.0244(7) 0.0226(5) 0.0010(5) 0.0049(5) -0.0020(5)
    C10 0.0236(6) 0.0225(6) 0.0194(5) -0.0006(5) 0.0055(4) -0.0032(4)
    C11 0.0352(8) 0.0236(7) 0.0290(6) 0.0008(6) 0.0122(6) 0.0003(5)
    C12 0.0397(8) 0.0230(7) 0.0414(7) -0.0057(6) 0.0173(7) -0.0081(6)
    C13 0.0303(8) 0.0373(8) 0.0389(8) -0.0068(7) 0.0085(6) -0.0162(6)
    C14 0.0259(7) 0.0371(8) 0.0272(6) -0.0002(6) 0.0023(5) -0.0080(5)
_geom_special_details
;
All e.s.d.'s (except the e.s.d. in the dihedral angle between two l.s. planes)
are estimated using the full covariance matrix. The cell e.s.d.'s are taken
into account individually in the estimation of e.s.d.'s in distances, angles
and torsion angles; correlations between e.s.d.'s in cell parameters are only
used when they are defined by crystal symmetry. An approximate (isotropic)
treatment of cell e.s.d.'s is used for estimating e.s.d.'s involving l.s.
planes.
;
loop_
    _geom_bond_atom_site_label_1
    _geom_bond_atom_site_label_2
    _geom_bond_site_symmetry_2
    _geom_bond_distance
    _geom_bond_publ_flag
    C1 C6 . 1.392(2) ?
    C1 C2 . 1.3958(18) ?
    C1 N1 . 1.4203(15) ?
    C2 C3 . 1.3908(19) ?
    C2 Cl1 . 1.7223(14) ?
    C3 C4 . 1.379(2) ?
    C3 H3A . 0.9500 ?
    C4 C5 . 1.389(2) ?
    C4 H4A . 0.9500 ?
    C5 C6 . 1.3890(19) ?
    C5 H5A . 0.9500 ?
    C6 Cl2 . 1.7353(14) ?
    C7 O1 . 1.2061(17) ?
    C7 N1 . 1.3896(18) ?
    C7 C8 . 1.5250(17) ?
    C8 C9 . 1.4955(19) ?
    C8 H8A . 0.9900 ?
    C8 H8B . 0.9900 ?
    C9 C14 . 1.3834(19) ?
    C9 C10 . 1.3984(18) ?
    C10 C11 . 1.379(2) ?
    C10 N1 . 1.4146(16) ?
    C11 C12 . 1.397(2) ?
    C11 H11A . 0.9500 ?
    C12 C13 . 1.382(2) ?
    C12 H12A . 0.9500 ?
    C13 C14 . 1.399(2) ?
    C13 H13A . 0.9500 ?
    C14 H14A . 0.9500 ?
loop_
    _geom_angle_atom_site_label_1
    _geom_angle_atom_site_label_2
    _geom_angle_atom_site_label_3
    _geom_angle_site_symmetry_1
    _geom_angle_site_symmetry_3
    _geom_angle
    _geom_angle_publ_flag
    C6 C1 C2 . . 118.16(12) ?
    C6 C1 N1 . . 121.73(12) ?
    C2 C1 N1 . . 120.12(12) ?
    C3 C2 C1 . . 121.19(13) ?
    C3 C2 Cl1 . . 119.46(11) ?
    C1 C2 Cl1 . . 119.34(10) ?
    C4 C3 C2 . . 119.23(13) ?
    C4 C3 H3A . . 120.4 ?
    C2 C3 H3A . . 120.4 ?
    C3 C4 C5 . . 121.01(13) ?
    C3 C4 H4A . . 119.5 ?
    C5 C4 H4A . . 119.5 ?
    C4 C5 C6 . . 119.01(14) ?
    C4 C5 H5A . . 120.5 ?
    C6 C5 H5A . . 120.5 ?
    C5 C6 C1 . . 121.38(12) ?
    C5 C6 Cl2 . . 118.81(11) ?
    C1 C6 Cl2 . . 119.81(10) ?
    O1 C7 N1 . . 125.35(11) ?
    O1 C7 C8 . . 127.81(13) ?
    N1 C7 C8 . . 106.83(11) ?
    C9 C8 C7 . . 103.83(11) ?
    C9 C8 H8A . . 111.0 ?
    C7 C8 H8A . . 111.0 ?
    C9 C8 H8B . . 111.0 ?
    C7 C8 H8B . . 111.0 ?
    H8A C8 H8B . . 109.0 ?
    C14 C9 C10 . . 119.49(14) ?
    C14 C9 C8 . . 131.59(14) ?
    C10 C9 C8 . . 108.91(12) ?
    C11 C10 C9 . . 122.89(13) ?
    C11 C10 N1 . . 128.25(13) ?
    C9 C10 N1 . . 108.86(12) ?
    C10 C11 C12 . . 116.53(14) ?
    C10 C11 H11A . . 121.7 ?
    C12 C11 H11A . . 121.7 ?
    C13 C12 C11 . . 121.99(15) ?
    C13 C12 H12A . . 119.0 ?
    C11 C12 H12A . . 119.0 ?
    C12 C13 C14 . . 120.31(14) ?
    C12 C13 H13A . . 119.8 ?
    C14 C13 H13A . . 119.8 ?
    C9 C14 C13 . . 118.77(14) ?
    C9 C14 H14A . . 120.6 ?
    C13 C14 H14A . . 120.6 ?
    C7 N1 C10 . . 111.54(10) ?
    C7 N1 C1 . . 123.04(11) ?
    C10 N1 C1 . . 124.68(11) ?
loop_
    _geom_hbond_atom_site_label_D
    _geom_hbond_atom_site_label_H
    _geom_hbond_atom_site_label_A
    _geom_hbond_site_symmetry_A
    _geom_hbond_distance_DH
    _geom_hbond_distance_HA
    _geom_hbond_distance_DA
    _geom_hbond_angle_DHA
    C4 H4A O1 2_555 0.95 2.55 3.2267(19) 128
    C8 H8A Cg1 2_646 0.99 2.74 3.613(2)   147
data_global
_journal_date_recd_electronic     2009-02-15
_journal_date_accepted     2009-02-18
_journal_name_full     'Acta Crystallographica, Section E'
_journal_year     2009
_journal_volume     65
_journal_issue      3
_journal_page_first     o583
_journal_page_last     o583
_journal_paper_category     QO
_journal_coeditor_code     HK2625
_publ_contact_author_name     ' Ghulam Qadeer'
_publ_contact_author_address
;
Department of chemistry,
Quaid-i-azam univeristy,
Islamabad 45320,
Pakistan
;
_publ_contact_author_email     'qadeerqau@yahoo.com'
_publ_contact_author_fax     '92-51-2873869'
_publ_contact_author_phone     '92-51-4533289'
_publ_section_title
;
1-(2,6-Dichlorophenyl)indolin-2-one
;
loop_
    _publ_author_name
    _publ_author_footnote
    _publ_author_address
    'Muhammad Hanif' ?
;
Department of Chemistry,
Quaid-i-Azam Univeristy,
Islamabad 45320
Pakistan
;
    'Muhammad Rafiq' ?
;
Department of Chemistry,
Quaid-i-Azam Univeristy,
Islamabad 45320
Pakistan
;
    'Muhammad Saleem' ?
;
Department of Chemistry,
University of Sargodah,
Sargodah
Pakistan
;
    'Ghulam Qadeer' ?
;
Department of Chemistry,
Quaid-i-Azam Univeristy,
Islamabad 45320
Pakistan
;
    'Wai-Yeung Wong'
;
Additonal contact author, e-mail: rwywong@net3.hkbu.edu.hk.
;
;
Department of Chemistry,
Hong Kong Baptist University,
Waterloo Road, Kowloon Tong,
Hong Kong
People's Republic of China
;
