# Supplementary material for: 1-(2,6-Dichloro­phen­yl)indolin-2-one
Source: Acta Crystallogr Sect E Struct Rep Online. 2009 Feb 25;65(Pt 3):o583. doi: 10.1107/S1600536809005807 (PMC2968669; doi:10.1107/S1600536809005807)
Supplement: Supplementary file 2 [file e-65-0o583-Isup2.hkl]

# 
# h,k,l, Fc-squared, Fo-squared, sigma(Fo-squared) and status flag 
# 
data_I
_shelx_title ' P21 in P2(1)' 
_shelx_refln_list_code          4 
_shelx_F_calc_maximum       82.78 
_exptl_crystal_F_000       284.00 
_reflns_d_resolution_high  0.7504 
 
loop_ 
 _symmetry_equiv_pos_as_xyz 
 'x, y, z' 
 '-x, y+1/2, -z' 
 
_cell_length_a     7.1412 
_cell_length_b     8.0241 
_cell_length_c    11.0510 
_cell_angle_alpha  90.000 
_cell_angle_beta  105.789 
_cell_angle_gamma  90.000 
 
_shelx_F_squared_multiplier     1.000 
 
loop_ 
 _refln_index_h 
 _refln_index_k 
 _refln_index_l 
 _refln_F_squared_calc 
 _refln_F_squared_meas 
 _refln_F_squared_sigma 
 _refln_observed_status 
   1  -5   0       88.97       97.20      2.37 o 
   1  -4   0      856.99      897.43     20.56 o 
   2  -4   0     1073.92     1100.19     24.91 o 
   1  -3   0      509.93      515.70     11.86 o 
   3  -3   0      674.85      704.41     10.53 o 
   4  -3   0      352.74      353.40      7.38 o 
   3  -2   0      285.02      310.09      7.74 o 
   4  -2   0      102.93      106.56      1.70 o 
   5  -2   0        2.94        3.62      0.33 o 
   6  -2   0        8.02        6.59      0.40 o 
   2  -1   0      791.53      805.97     12.39 o 
   3  -1   0      187.11      188.00      2.97 o 
   4  -1   0     1141.37     1231.30     18.85 o 
   5  -1   0       43.16       42.80      0.81 o 
   6  -1   0       80.42       77.56      1.98 o 
   7  -1   0       16.99       17.92      0.66 o 
   3   0   0      183.63      202.17      4.28 o 
   4   0   0        0.00        0.23      0.16 o 
   6   0   0       19.97       18.48      0.51 o 
   7   0   0       22.90       22.21      0.79 o 
   8   0   0      243.31      241.84      5.40 o 
   9   0   0       33.34       32.75      1.19 o 
   1   1   0      357.31      366.69      5.61 o 
   2   1   0      804.32      812.55     12.21 o 
   3   1   0      190.51      193.69      2.96 o 
   4   1   0     1165.02     1242.82     19.14 o 
   5   1   0       40.96       40.15      0.64 o 
   6   1   0       82.74       82.29      1.51 o 
   7   1   0       15.15       15.81      0.53 o 
   8   1   0       13.92       14.30      0.72 o 
   9   1   0       23.05       24.51      0.99 o 
   0   2   0     1556.57     1644.14     41.05 o 
   1   2   0     5749.36     5294.54    190.49 o 
   3   2   0      274.46      297.16      4.67 o 
   4   2   0      102.85      104.55      1.41 o 
   5   2   0        3.70        4.68      0.19 o 
   6   2   0        8.78        7.39      0.46 o 
   7   2   0       63.03       63.19      1.29 o 
   8   2   0       22.37       22.28      0.71 o 
   1   3   0      496.10      518.66      6.31 o 
   2   3   0      715.66      773.84      9.35 o 
   3   3   0      662.35      669.03      8.30 o 
   4   3   0      350.18      356.80      4.44 o 
   5   3   0      264.34      253.44      3.25 o 
   6   3   0        4.47        5.81      0.35 o 
   7   3   0       22.84       22.21      0.66 o 
   8   3   0       33.25       34.03      0.92 o 
   0   4   0      405.34      406.58      6.21 o 
   1   4   0      867.99      906.22     10.94 o 
   2   4   0     1071.57     1089.79     13.22 o 
   3   4   0       45.88       38.63      0.61 o 
   4   4   0      121.84      125.33      1.45 o 
   5   4   0      123.63      122.82      1.69 o 
   6   4   0      250.93      245.97      4.08 o 
   7   4   0       63.32       63.50      1.36 o 
   8   4   0       14.29       16.13      0.62 o 
   1   5   0       89.73       95.62      1.30 o 
   2   5   0      203.96      215.02      2.74 o 
   3   5   0       62.67       67.45      0.85 o 
   4   5   0      569.73      553.06      6.87 o 
   5   5   0       79.45       76.81      1.16 o 
   6   5   0       79.21       82.09      1.64 o 
   7   5   0       33.47       36.16      0.97 o 
   8   5   0       16.76       15.49      0.99 o 
   0   6   0      217.97      211.41      3.62 o 
   1   6   0      163.75      170.18      2.21 o 
   2   6   0      367.89      356.84      3.84 o 
   3   6   0      187.72      178.76      2.02 o 
   4   6   0       30.82       30.53      0.50 o 
   5   6   0      122.44      124.39      2.03 o 
   6   6   0       50.17       47.91      1.12 o 
   7   6   0       73.09       74.95      1.57 o 
   1   7   0       90.42       95.60      1.38 o 
   2   7   0       92.70       91.54      1.34 o 
   4   7   0        0.43        0.78      0.31 o 
   5   7   0       75.61       73.23      1.15 o 
   6   7   0        7.70        7.67      0.43 o 
   0   8   0       84.74       74.40      1.91 o 
   1   8   0       76.38       81.58      1.44 o 
   2   8   0        0.80        0.76      0.15 o 
   3   8   0       52.17       48.60      0.86 o 
   4   8   0       25.97       23.58      0.55 o 
   5   8   0        2.79        2.90      0.32 o 
   6   8   0       37.77       37.56      1.25 o 
   1   9   0        8.60        9.62      0.42 o 
   2   9   0       39.53       41.03      0.93 o 
   3   9   0       18.11       16.66      0.48 o 
   4   9   0        8.46        7.46      0.35 o 
   0  10   0      105.03      109.12      2.77 o 
   1  10   0       37.17       41.68      0.98 o 
   2  10   0        9.02        8.83      0.42 o 
   3  10   0       27.65       31.45      0.84 o 
   0  -7   1      334.19      328.22      7.58 o 
  -1  -6   1      138.60      134.82      3.23 o 
  -1  -5   1      684.35      708.90     16.08 o 
  -2  -4   1     1405.95     1495.23     32.75 o 
  -1  -4   1      192.21      201.84      4.74 o 
  -4  -3   1      251.48      256.99      5.67 o 
  -3  -3   1      154.39      170.12      3.06 o 
  -2  -3   1      343.00      327.83      7.38 o 
  -1  -3   1     2704.36     2785.98     63.98 o 
   3  -3   1      518.54      528.94     10.94 o 
  -6  -2   1      459.26      461.20      9.75 o 
  -5  -2   1       47.58       49.88      1.25 o 
  -4  -2   1      403.89      412.13     12.09 o 
  -3  -2   1     1304.14     1362.57     20.68 o 
  -2  -2   1       56.65       65.48      1.02 o 
  -1  -2   1     2898.82     2772.41     63.00 o 
   3  -2   1        1.50        4.61      0.20 o 
   4  -2   1      129.30      131.59      2.90 o 
   5  -2   1      166.93      164.80      3.69 o 
  -8  -1   1       25.55       27.54      0.99 o 
  -7  -1   1       27.46       32.68      0.99 o 
  -6  -1   1       39.19       35.58      0.99 o 
  -5  -1   1      231.96      233.83      3.67 o 
  -4  -1   1      664.92      699.24     10.63 o 
  -3  -1   1      574.72      581.76     12.82 o 
  -2  -1   1      185.64      183.93      2.74 o 
  -1  -1   1     1329.29     1291.82     20.13 o 
   0  -1   1     2194.39     2043.61     47.25 o 
   2  -1   1     1183.53     1176.49     27.61 o 
   3  -1   1      282.33      272.54      6.66 o 
   4  -1   1      315.20      336.72      7.64 o 
   5  -1   1      254.43      250.01      5.40 o 
   6  -1   1       29.04       28.40      0.92 o 
   7  -1   1       56.08       56.27      1.52 o 
  -9   0   1        1.85        2.37      0.40 o 
  -8   0   1       66.12       66.09      1.78 o 
  -7   0   1      142.00      140.55      3.23 o 
  -6   0   1       77.42       71.23      1.78 o 
  -5   0   1      467.00      451.98      9.49 o 
  -4   0   1       79.70       81.59      1.26 o 
  -3   0   1     1404.96     1398.00     23.24 o 
  -2   0   1     2587.98     2594.48     39.37 o 
  -1   0   1      182.44      186.75      2.90 o 
   2   0   1      221.90      196.30      4.55 o 
   3   0   1      328.21      316.30      7.31 o 
   4   0   1       61.63       60.82      1.65 o 
   5   0   1        0.58        0.74      0.11 o 
   6   0   1      292.05      292.25      6.33 o 
   7   0   1      139.60      132.91      3.10 o 
   8   0   1       17.13       16.80      0.79 o 
  -9   1   1       26.20       25.50      1.05 o 
  -8   1   1       26.11       29.72      1.05 o 
  -7   1   1       27.84       31.28      0.79 o 
  -6   1   1       38.35       34.03      0.79 o 
  -5   1   1      225.35      229.89      3.71 o 
  -4   1   1      664.60      691.89      8.49 o 
  -3   1   1      574.01      579.76     12.78 o 
  -2   1   1      173.67      171.90      3.14 o 
  -1   1   1     1356.53     1312.24     13.71 o 
   0   1   1     2166.08     2083.26     29.70 o 
   1   1   1     2954.22     2880.30     56.02 o 
   2   1   1     1194.43     1226.55     18.19 o 
   3   1   1      287.89      295.52      4.42 o 
   4   1   1      311.34      326.98      5.09 o 
   5   1   1      257.60      254.46      3.98 o 
   6   1   1       29.42       28.72      0.96 o 
   7   1   1       58.19       56.74      1.58 o 
   8   1   1      122.57      129.95      3.16 o 
  -9   2   1        5.92        5.86      0.59 o 
  -8   2   1      141.91      141.02      2.52 o 
  -7   2   1       23.38       22.93      0.65 o 
  -6   2   1      461.36      466.33      7.29 o 
  -5   2   1       44.83       48.82      0.99 o 
  -4   2   1      401.27      403.65      5.05 o 
  -3   2   1     1296.85     1359.53     14.13 o 
  -2   2   1       56.05       61.49      0.84 o 
   0   2   1     2148.05     2143.29     22.80 o 
   1   2   1      256.62      258.55      4.68 o 
   2   2   1      140.99      131.91      1.66 o 
   3   2   1        0.99        4.56      0.56 o 
   4   2   1      129.36      132.48      2.34 o 
   5   2   1      171.60      169.85      2.72 o 
   6   2   1       17.21       18.59      0.55 o 
   7   2   1       38.26       35.19      0.85 o 
   8   2   1       18.04       19.11      0.86 o 
  -8   3   1        6.53        6.56      0.41 o 
  -7   3   1       28.83       28.21      0.76 o 
  -6   3   1       28.10       26.08      0.72 o 
  -5   3   1      120.94      123.57      1.69 o 
  -4   3   1      264.84      273.33      2.92 o 
  -3   3   1      162.54      178.01      1.91 o 
  -2   3   1      334.11      321.54      3.99 o 
  -1   3   1     2730.75     2840.09     29.30 o 
   0   3   1      287.60      290.88      2.80 o 
   1   3   1      924.96      927.70     15.71 o 
   2   3   1      283.65      311.24      3.86 o 
   3   3   1      512.86      530.48      6.47 o 
   4   3   1      118.44      108.25      1.82 o 
   5   3   1       38.28       38.04      0.79 o 
   6   3   1       23.87       22.48      0.65 o 
   7   3   1      217.57      216.66      3.69 o 
   8   3   1       17.59       18.72      1.15 o 
  -8   4   1       25.59       25.17      0.78 o 
  -7   4   1      114.59      113.04      2.10 o 
  -6   4   1       14.95       13.12      0.47 o 
  -5   4   1      264.91      269.63      3.46 o 
  -4   4   1      229.87      234.13      2.68 o 
  -3   4   1       72.90       71.71      1.29 o 
  -2   4   1     1377.29     1427.90     17.86 o 
  -1   4   1      199.67      203.42      2.20 o 
   0   4   1      711.16      734.16      6.98 o 
   1   4   1      915.96      973.12     12.39 o 
   2   4   1      192.23      206.73      2.62 o 
   3   4   1      163.21      166.36      2.31 o 
   4   4   1       66.97       63.68      1.19 o 
   5   4   1       13.60       13.14      0.46 o 
   6   4   1      133.91      132.42      2.38 o 
   7   4   1       30.35       31.88      0.87 o 
   8   4   1       19.49       22.03      0.74 o 
  -8   5   1        4.36        4.40      0.41 o 
  -7   5   1       14.57       13.05      0.52 o 
  -6   5   1       65.59       67.78      1.39 o 
  -5   5   1       95.22       85.76      1.27 o 
  -4   5   1       21.64       24.92      0.41 o 
  -3   5   1      112.00      109.36      1.27 o 
  -2   5   1      185.29      181.55      2.00 o 
  -1   5   1      689.95      703.71      7.37 o 
   0   5   1      141.92      135.26      1.55 o 
   1   5   1       40.97       34.76      0.58 o 
   2   5   1      885.64      864.28     10.50 o 
   3   5   1       45.94       43.47      0.72 o 
   4   5   1       31.62       31.84      0.67 o 
   5   5   1       26.95       27.06      0.55 o 
   6   5   1       48.48       52.28      1.15 o 
   7   5   1       10.71        9.54      0.51 o 
  -7   6   1       29.27       29.27      0.87 o 
  -6   6   1       61.72       60.38      1.31 o 
  -5   6   1      146.13      136.45      1.90 o 
  -4   6   1       24.63       24.79      0.53 o 
  -3   6   1      218.18      205.79      3.33 o 
  -2   6   1      335.58      345.63      3.72 o 
  -1   6   1      135.08      133.19      1.78 o 
   0   6   1      100.82       94.50      1.30 o 
   1   6   1       27.15       25.23      0.49 o 
   2   6   1       34.04       35.88      0.64 o 
   3   6   1      291.72      276.05      3.53 o 
   4   6   1      174.33      172.05      4.24 o 
   5   6   1      128.92      123.94      1.77 o 
   6   6   1       61.98       64.09      1.36 o 
   7   6   1       43.05       43.70      1.11 o 
  -7   7   1        3.08        3.10      0.46 o 
  -6   7   1        6.00        6.35      0.41 o 
  -5   7   1        3.56        3.00      0.33 o 
  -4   7   1      109.88      108.94      1.33 o 
  -3   7   1      153.63      153.24      2.07 o 
  -2   7   1      437.50      427.91      5.33 o 
  -1   7   1      139.68      125.89      1.73 o 
   0   7   1      330.10      318.20      4.80 o 
   1   7   1       86.53       80.83      1.19 o 
   2   7   1       55.80       55.08      0.89 o 
   3   7   1       88.50       83.96      1.26 o 
   4   7   1       50.42       52.34      0.77 o 
   5   7   1       14.54       13.16      0.41 o 
   6   7   1        7.43        7.05      0.46 o 
  -6   8   1       46.69       45.69      1.12 o 
  -5   8   1       10.15       11.97      0.49 o 
  -4   8   1      122.68      117.75      2.50 o 
  -3   8   1       18.29       17.74      0.45 o 
  -2   8   1       30.96       27.14      0.55 o 
  -1   8   1       75.54       75.09      1.35 o 
   0   8   1       52.56       48.60      0.98 o 
   1   8   1       66.10       62.24      1.01 o 
   2   8   1       15.91       15.10      0.42 o 
   3   8   1        2.12        1.88      0.44 o 
   4   8   1       51.18       50.97      0.90 o 
   5   8   1       14.34       15.01      0.45 o 
  -5   9   1       13.00       12.85      0.55 o 
  -4   9   1       19.52       22.83      0.71 o 
  -3   9   1      155.79      157.07      2.84 o 
  -2   9   1       10.22       10.15      0.42 o 
  -1   9   1        0.66        0.55      0.40 o 
   0   9   1       61.44       63.89      1.26 o 
   1   9   1       17.64       17.56      0.79 o 
   2   9   1       11.90       11.39      0.39 o 
   3   9   1        7.31        7.65      0.34 o 
   4   9   1       41.82       42.34      0.83 o 
  -3  10   1        4.12        4.27      0.40 o 
  -2  10   1        8.18        8.34      0.42 o 
  -1  10   1        3.07        3.36      0.33 o 
   0  10   1       34.40       34.76      0.89 o 
   1  10   1       10.35        9.95      0.47 o 
   2  10   1       17.52       19.93      0.65 o 
   3  10   1        7.47        9.25      0.59 o 
   2  -9   2       38.90       36.70      1.38 o 
   1  -8   2       71.34       71.17      2.11 o 
  -1  -6   2      174.55      173.63      4.09 o 
   0  -6   2      257.38      245.99      6.06 o 
  -2  -5   2       88.05       85.93      2.04 o 
  -1  -5   2       93.46      105.23      2.50 o 
   0  -5   2       57.31       54.82      1.52 o 
  -3  -4   2      269.91      280.91      6.33 o 
  -2  -4   2      593.04      658.56     14.83 o 
  -1  -4   2      958.76      976.90     22.40 o 
  -4  -3   2      526.47      534.31      8.10 o 
  -3  -3   2      130.72      134.08      4.65 o 
  -2  -3   2      165.40      165.40      3.82 o 
   0  -3   2      175.72      181.08      4.22 o 
  -6  -2   2      112.06      109.58      2.57 o 
  -5  -2   2       42.54       47.11      1.28 o 
  -4  -2   2       53.49       56.48      1.00 o 
  -3  -2   2       18.25       16.48      0.37 o 
  -2  -2   2      501.04      489.54      7.43 o 
   0  -2   2     2210.41     2128.42     48.83 o 
   5  -2   2       62.34       60.76      1.52 o 
  -8  -1   2       93.02       89.88      2.24 o 
  -7  -1   2      141.43      135.09      3.10 o 
  -6  -1   2      309.42      306.67      4.85 o 
  -5  -1   2      247.72      240.28      3.76 o 
  -4  -1   2      677.15      697.61     10.63 o 
  -3  -1   2     1134.41     1173.73     23.06 o 
  -2  -1   2     1072.82     1037.45     21.88 o 
  -1  -1   2      453.05      462.91     10.68 o 
   0  -1   2      169.24      169.35      3.95 o 
   3  -1   2      722.17      735.32     16.41 o 
   4  -1   2      577.87      553.26     12.65 o 
   6  -1   2       52.02       53.38      1.38 o 
   7  -1   2       69.25       66.09      1.78 o 
  -9   0   2       68.20       66.16      1.85 o 
  -8   0   2       32.28       35.12      1.12 o 
  -6   0   2       20.32       19.99      0.53 o 
  -5   0   2        1.11        1.47      0.16 o 
  -4   0   2        0.17        2.11      0.14 o 
  -3   0   2       75.88      101.08      2.24 o 
  -2   0   2     6531.02     6295.34    191.52 o 
  -1   0   2      650.72      678.26     10.40 o 
   0   0   2      206.47      198.61      4.61 o 
   1   0   2      652.36      650.78     14.83 o 
   2   0   2      125.04      109.32      2.64 o 
   3   0   2        1.34        2.11      0.26 o 
   4   0   2      345.72      337.78      7.84 o 
   5   0   2      426.51      418.29      6.42 o 
   6   0   2      343.53      345.95      7.45 o 
   7   0   2        3.18        3.16      0.40 o 
   8   0   2        5.12        5.67      0.53 o 
  -9   1   2       22.87       23.79      0.99 o 
  -8   1   2       94.32       88.78      1.72 o 
  -7   1   2      139.63      132.54      2.32 o 
  -6   1   2      311.41      305.93      5.11 o 
  -5   1   2      237.54      231.62      3.78 o 
  -4   1   2      692.84      692.42      9.72 o 
  -3   1   2     1105.68     1104.05     13.64 o 
  -2   1   2     1072.59     1073.33     12.98 o 
  -1   1   2      457.73      469.63      4.92 o 
   0   1   2      165.45      169.31      2.08 o 
   1   1   2      420.99      400.59      4.44 o 
   2   1   2     2624.30     2662.19     33.36 o 
   3   1   2      703.26      712.59     10.91 o 
   4   1   2      575.32      551.76      8.41 o 
   5   1   2      393.48      384.59      5.95 o 
   6   1   2       53.41       46.72      1.58 o 
   7   1   2       69.87       68.27      1.85 o 
   8   1   2       37.63       41.58      1.38 o 
  -9   2   2        3.23        3.56      0.53 o 
  -8   2   2      120.48      116.41      2.18 o 
  -7   2   2       50.65       53.93      1.15 o 
  -6   2   2      115.85      115.05      2.02 o 
  -5   2   2       39.76       43.01      0.90 o 
  -4   2   2       56.33       58.71      0.83 o 
  -3   2   2       19.19       17.20      0.25 o 
  -2   2   2      507.40      484.04      5.10 o 
  -1   2   2      467.81      475.57      7.23 o 
   0   2   2     2242.22     2172.72     26.02 o 
   1   2   2      570.76      590.83      7.18 o 
   2   2   2      396.05      400.36      6.14 o 
   3   2   2      405.97      426.03      8.03 o 
   4   2   2      538.10      552.94      8.45 o 
   5   2   2       62.32       61.39      1.14 o 
   6   2   2      497.72      486.18     11.47 o 
   7   2   2        8.54        9.41      0.46 o 
   8   2   2       58.47       58.91      1.71 o 
  -9   3   2       92.74       93.64      2.90 o 
  -8   3   2       25.30       23.47      0.92 o 
  -7   3   2       76.95       73.21      1.45 o 
  -6   3   2      163.46      149.91      2.57 o 
  -5   3   2      125.79      118.71      2.50 o 
  -4   3   2      540.08      527.26      5.58 o 
  -3   3   2      137.68      136.05      1.50 o 
  -2   3   2      169.22      165.46      1.81 o 
  -1   3   2       29.24       29.04      0.42 o 
   0   3   2      176.89      179.31      1.93 o 
   1   3   2       41.30       43.48      0.80 o 
   2   3   2      832.64      885.28     10.72 o 
   3   3   2       52.87       45.15      0.87 o 
   4   3   2      571.04      563.02      8.66 o 
   5   3   2        9.64        9.07      0.33 o 
   6   3   2       79.57       73.01      2.17 o 
   7   3   2       30.53       32.76      0.85 o 
   8   3   2       14.43       15.84      0.62 o 
  -8   4   2       15.70       16.66      0.62 o 
  -7   4   2       98.24       92.46      1.78 o 
  -6   4   2       36.37       32.29      0.81 o 
  -5   4   2       11.62       13.51      0.46 o 
  -4   4   2       28.75       30.17      0.46 o 
  -3   4   2      274.24      273.07      2.95 o 
  -2   4   2      581.29      651.91      7.94 o 
  -1   4   2      970.34      991.39     10.30 o 
   0   4   2        2.62        3.88      0.12 o 
   1   4   2      386.80      354.39      3.87 o 
   2   4   2       11.19        8.57      0.28 o 
   3   4   2       39.40       35.51      0.60 o 
   4   4   2       49.03       43.71      0.89 o 
   5   4   2      113.85      111.59      2.64 o 
   6   4   2       51.66       45.27      1.58 o 
   7   4   2      197.45      198.74      3.45 o 
   8   4   2        9.27       10.61      0.86 o 
  -8   5   2       74.54       80.25      1.68 o 
  -7   5   2        0.21        0.49      0.22 o 
  -6   5   2       88.72       82.44      1.59 o 
  -5   5   2      287.02      274.41      4.45 o 
  -4   5   2      171.81      162.64      1.83 o 
  -3   5   2      198.26      188.09      2.43 o 
  -2   5   2       88.02       82.96      0.98 o 
  -1   5   2       91.11       98.45      1.14 o 
   0   5   2       57.97       54.50      0.81 o 
   1   5   2      315.05      325.33      4.06 o 
   2   5   2       14.36       15.12      0.36 o 
   3   5   2      386.28      403.32      5.02 o 
   4   5   2        4.10        4.78      0.32 o 
   5   5   2       51.33       49.99      1.71 o 
   6   5   2       66.67       67.00      1.41 o 
   7   5   2       11.03        9.16      0.49 o 
  -7   6   2        0.72        0.31      0.53 o 
  -6   6   2      185.86      178.73      3.10 o 
  -5   6   2      178.48      183.80      3.12 o 
  -4   6   2      208.61      199.84      2.24 o 
  -3   6   2       78.00       75.70      1.11 o 
  -2   6   2      472.92      474.44      5.05 o 
  -1   6   2      168.93      167.03      2.47 o 
   0   6   2      260.92      257.05      3.82 o 
   1   6   2        0.10       -0.10      0.12 o 
   2   6   2      151.72      143.54      1.94 o 
   3   6   2      126.98      123.61      1.73 o 
   4   6   2       32.49       31.46      0.62 o 
   5   6   2       25.76       24.94      0.68 o 
   6   6   2       47.45       47.96      1.15 o 
   7   6   2       41.76       43.69      1.45 o 
  -7   7   2       10.37       13.71      0.72 o 
  -6   7   2       67.94       68.21      1.42 o 
  -5   7   2       18.84       17.78      0.45 o 
  -4   7   2       74.34       72.72      0.96 o 
  -3   7   2       39.52       40.68      0.72 o 
  -2   7   2       62.87       60.55      0.95 o 
  -1   7   2       71.12       64.72      1.16 o 
   0   7   2       28.46       24.97      0.61 o 
   1   7   2       15.05       15.22      0.47 o 
   2   7   2      189.20      188.01      2.50 o 
   3   7   2        6.13        6.04      0.29 o 
   4   7   2       20.16       21.18      0.50 o 
   5   7   2       20.54       20.93      0.53 o 
   6   7   2       48.28       49.13      1.17 o 
  -6   8   2       16.24       15.35      0.99 o 
  -5   8   2       51.24       49.97      1.14 o 
  -4   8   2       17.13       15.95      0.57 o 
  -3   8   2       48.43       46.50      0.82 o 
  -2   8   2       88.27       77.41      1.40 o 
  -1   8   2      171.05      166.72      2.66 o 
   0   8   2       37.55       37.02      0.81 o 
   1   8   2       69.87       69.82      1.30 o 
   2   8   2       17.33       15.00      0.49 o 
   3   8   2        0.12       -0.14      0.16 o 
   4   8   2        5.00        5.48      0.30 o 
   5   8   2       24.21       25.90      0.61 o 
  -5   9   2       42.62       45.51      1.11 o 
  -4   9   2       14.31       14.56      0.55 o 
  -3   9   2       90.14       92.79      1.68 o 
  -2   9   2        2.87        3.04      0.36 o 
  -1   9   2       20.40       21.76      0.61 o 
   0   9   2        6.20        8.01      0.37 o 
   1   9   2       44.20       45.04      0.98 o 
   2   9   2       39.15       38.24      0.99 o 
   3   9   2       56.68       61.35      1.06 o 
   4   9   2        0.98        0.96      0.20 o 
  -3  10   2        7.84        7.82      0.59 o 
  -2  10   2        0.09        0.01      0.21 o 
  -1  10   2       33.85       37.69      0.93 o 
   0  10   2        8.70        8.61      0.42 o 
   1  10   2       36.15       42.01      0.98 o 
   2  10   2        7.27        7.38      0.42 o 
   1  -9   3       84.52       83.49      2.44 o 
   2  -9   3       29.36       29.19      1.25 o 
   3  -9   3       14.31       15.75      0.92 o 
   4  -9   3        5.23        5.93      0.66 o 
   0  -8   3       24.37       24.97      0.99 o 
   1  -8   3        4.52        6.39      0.59 o 
   2  -8   3      188.39      184.44      4.74 o 
  -1  -7   3       28.16       26.03      0.92 o 
   0  -7   3      280.49      289.28      6.72 o 
   1  -7   3       69.43       66.55      1.91 o 
  -2  -6   3       37.49       35.45      1.12 o 
   0  -6   3       71.03       71.23      2.04 o 
   1  -6   3      593.07      581.99     13.57 o 
  -2  -5   3      278.68      272.87      6.13 o 
   0  -5   3      142.68      136.47      3.29 o 
   1  -5   3      179.78      173.11      4.28 o 
  -3  -4   3      264.01      267.40      6.13 o 
   0  -4   3      392.03      388.06      8.83 o 
   1  -4   3       61.71       64.12      1.78 o 
  -5  -3   3      399.55      411.78      8.50 o 
  -4  -3   3       85.12       88.42      1.44 o 
  -3  -3   3      450.85      481.89     10.81 o 
  -1  -3   3      427.83      426.54      9.82 o 
   0  -3   3      381.12      375.08      8.50 o 
   1  -3   3      300.37      312.41      7.18 o 
  -7  -2   3       68.24       67.61      1.71 o 
  -6  -2   3       82.37       78.35      1.91 o 
  -5  -2   3      369.05      371.92      5.80 o 
  -4  -2   3       56.07       51.97      0.91 o 
  -1  -2   3      929.14      918.51     20.89 o 
   0  -2   3      558.62      544.62     12.78 o 
   1  -2   3      214.91      194.98      4.61 o 
  -8  -1   3       59.85       55.88      1.58 o 
  -7  -1   3       70.73       63.72      1.71 o 
  -6  -1   3       60.79       61.41      1.65 o 
  -5  -1   3       76.09       71.10      1.78 o 
  -4  -1   3      757.01      770.73     38.09 o 
  -3  -1   3      400.46      440.29     13.11 o 
  -2  -1   3      878.68      922.37     21.45 o 
  -1  -1   3     1776.25     1811.99     41.65 o 
   0  -1   3      489.64      479.32     10.87 o 
   1  -1   3     1266.34     1265.91     28.53 o 
  -9   0   3       43.07       38.61      1.32 o 
  -8   0   3       35.94       41.25      1.32 o 
  -7   0   3        8.79        6.55      0.35 o 
  -6   0   3      317.00      316.55      5.04 o 
  -5   0   3      310.89      316.07      5.37 o 
  -4   0   3       20.93       18.57      0.63 o 
  -3   0   3      998.06     1018.96     15.51 o 
  -2   0   3     6172.59     6215.12     94.06 o 
  -1   0   3     6852.21     6589.52    148.66 o 
   0   0   3      696.43      699.08     15.88 o 
   1   0   3        0.46        0.26      0.13 o 
   2   0   3      233.37      238.15      5.54 o 
   3   0   3     1090.88     1118.90     25.37 o 
   4   0   3       42.19       38.48      1.19 o 
   5   0   3      383.16      388.87      6.95 o 
   7   0   3      156.29      155.71      3.62 o 
   8   0   3        2.16        2.64      0.40 o 
  -9   1   3       61.81       61.61      1.78 o 
  -8   1   3       58.73       55.09      1.20 o 
  -7   1   3       72.38       64.61      1.32 o 
  -6   1   3       65.33       65.41      1.85 o 
  -5   1   3       77.64       74.73      1.32 o 
  -4   1   3      758.23      791.11     10.15 o 
  -3   1   3      417.21      447.94      9.76 o 
  -2   1   3      876.57      908.94      9.55 o 
  -1   1   3     1792.33     1850.17     21.11 o 
   0   1   3      481.56      474.79      7.23 o 
   1   1   3     1275.60     1257.95     18.98 o 
   2   1   3      103.19      100.59      1.36 o 
   3   1   3      126.76      128.12      1.73 o 
   4   1   3       86.96       86.23      1.50 o 
   5   1   3      262.29      252.13      6.69 o 
   7   1   3       44.23       44.41      1.38 o 
   8   1   3       39.75       43.16      1.38 o 
  -9   2   3       17.27       18.04      0.66 o 
  -8   2   3       11.60       11.75      0.51 o 
  -7   2   3       64.03       62.59      1.52 o 
  -6   2   3       83.62       77.86      1.48 o 
  -5   2   3      369.91      371.89      5.87 o 
  -4   2   3       53.72       46.90      0.71 o 
  -3   2   3       27.61       29.83      0.50 o 
  -2   2   3      543.12      532.63      5.58 o 
  -1   2   3      923.05      922.33     13.88 o 
   0   2   3      549.78      565.54      7.29 o 
   1   2   3      217.27      195.01      3.02 o 
   2   2   3      365.20      402.64      5.14 o 
   3   2   3      218.68      224.06      3.52 o 
   4   2   3      584.83      597.68      9.15 o 
   5   2   3      252.21      247.33      3.95 o 
   6   2   3      265.90      271.02      4.34 o 
   8   2   3       59.14       58.91      1.78 o 
  -9   3   3       96.57      101.81      3.10 o 
  -8   3   3        6.15        6.39      0.41 o 
  -7   3   3       41.93       40.31      0.95 o 
  -6   3   3       69.66       70.13      1.37 o 
  -5   3   3      392.30      404.06      6.41 o 
  -4   3   3       83.64       81.01      1.16 o 
  -3   3   3      460.16      470.79      4.97 o 
  -2   3   3       35.79       35.63      0.45 o 
  -1   3   3      432.95      428.62      4.72 o 
   0   3   3      373.75      363.87      4.94 o 
   1   3   3      292.59      304.99      5.24 o 
   2   3   3      725.99      717.54     10.91 o 
   3   3   3      148.52      151.94      2.50 o 
   4   3   3      295.71      284.21      4.48 o 
   5   3   3      288.43      269.05      4.30 o 
   6   3   3       50.64       45.31      0.98 o 
   7   3   3        6.96        8.11      0.72 o 
  -8   4   3      122.50      125.52      2.34 o 
  -7   4   3       85.21       83.08      1.64 o 
  -6   4   3      125.63      120.31      2.15 o 
  -5   4   3       16.61       14.08      0.82 o 
  -4   4   3      118.94      118.08      1.60 o 
  -3   4   3      271.29      263.54      2.84 o 
  -2   4   3       15.97       20.19      0.46 o 
  -1   4   3       54.78       53.37      0.65 o 
   0   4   3      390.50      375.97      4.64 o 
   1   4   3       61.78       65.14      1.32 o 
   2   4   3      122.82      129.92      1.74 o 
   3   4   3      281.87      282.96      4.47 o 
   4   4   3      445.15      428.48      7.91 o 
   5   4   3      197.03      188.41      3.11 o 
   6   4   3       46.10       46.15      1.03 o 
   7   4   3      117.21      119.06      2.27 o 
  -8   5   3       38.13       44.30      1.12 o 
  -7   5   3       11.93       10.45      0.47 o 
  -6   5   3      187.44      187.68      3.20 o 
  -5   5   3       62.31       58.82      1.20 o 
  -4   5   3       89.33       84.36      1.21 o 
  -3   5   3       53.37       59.74      0.88 o 
  -2   5   3      272.65      261.06      2.86 o 
  -1   5   3      125.09      117.44      1.34 o 
   0   5   3      137.80      130.66      2.01 o 
   1   5   3      178.14      171.73      2.66 o 
   2   5   3      252.12      240.86      3.09 o 
   3   5   3     1212.51     1183.50     14.39 o 
   4   5   3       85.56       85.41      1.58 o 
   5   5   3       73.61       68.35      1.38 o 
   6   5   3        0.36        0.35      0.18 o 
   7   5   3        9.95       11.76      0.56 o 
  -7   6   3      121.12      122.40      3.85 o 
  -6   6   3      116.41      114.42      2.10 o 
  -5   6   3       80.10       78.81      1.52 o 
  -4   6   3       41.08       39.61      0.68 o 
  -3   6   3        3.25        3.51      0.25 o 
  -2   6   3       39.22       38.50      0.64 o 
  -1   6   3       31.91       29.68      0.54 o 
   0   6   3       74.99       75.89      1.30 o 
   1   6   3      604.44      584.80      8.50 o 
   2   6   3      183.49      179.30      2.40 o 
   3   6   3      150.30      145.77      2.00 o 
   4   6   3       86.16       81.20      1.57 o 
   5   6   3       50.54       48.30      1.08 o 
   6   6   3       51.39       52.80      1.19 o 
  -7   7   3       36.87       37.36      1.32 o 
  -6   7   3       33.52       35.44      0.92 o 
  -5   7   3       15.08       14.56      0.52 o 
  -4   7   3       24.53       24.31      0.69 o 
  -3   7   3       27.93       27.64      0.56 o 
  -2   7   3      101.26       93.79      1.34 o 
  -1   7   3       29.63       27.22      0.63 o 
   0   7   3      277.19      273.28      5.50 o 
   1   7   3       69.82       63.67      1.19 o 
   2   7   3      178.32      164.94      2.90 o 
   3   7   3       60.53       59.22      0.99 o 
   4   7   3       51.30       49.49      0.89 o 
   5   7   3       10.65       11.23      0.51 o 
   6   7   3       56.30       59.48      1.21 o 
  -6   8   3       22.47       23.00      1.19 o 
  -5   8   3       12.24       13.31      0.86 o 
  -4   8   3       34.81       33.84      0.85 o 
  -3   8   3       17.70       16.06      0.44 o 
  -2   8   3        5.93        7.72      0.37 o 
  -1   8   3        3.66        5.11      0.33 o 
   0   8   3       23.45       24.38      0.65 o 
   1   8   3        4.83        6.49      0.33 o 
   2   8   3      189.29      183.97      2.96 o 
   3   8   3       13.89       15.26      0.51 o 
   4   8   3       49.00       49.47      0.90 o 
   5   8   3       22.72       25.51      1.68 o 
  -5   9   3        2.29        3.23      0.59 o 
  -4   9   3       18.96       19.55      1.19 o 
  -3   9   3       28.19       27.56      0.70 o 
  -2   9   3       79.31       82.50      1.54 o 
  -1   9   3       11.99       10.90      0.44 o 
   0   9   3        0.42        0.75      0.21 o 
   1   9   3       85.00       81.68      1.54 o 
   2   9   3       29.94       29.25      0.77 o 
   3   9   3       12.60       14.38      0.53 o 
   4   9   3        4.85        5.73      0.53 o 
  -3  10   3        8.59        9.41      0.44 o 
  -2  10   3       28.09       31.96      0.84 o 
  -1  10   3       20.11       22.25      0.67 o 
   0  10   3        5.83        5.98      0.39 o 
   1  10   3       42.81       45.50      1.05 o 
   1  -9   4        0.29        0.46      0.40 o 
   2  -9   4      118.59      121.18      3.43 o 
   3  -9   4        0.03       -0.20      0.40 o 
   0  -8   4       35.30       35.85      1.25 o 
   1  -8   4       66.80       63.13      1.98 o 
   2  -8   4       37.97       36.77      1.38 o 
   3  -8   4       12.70       11.93      0.79 o 
   4  -8   4       21.85       20.82      1.05 o 
   0  -7   4       14.88       15.68      0.79 o 
   1  -7   4      116.24      115.51      3.10 o 
   2  -7   4      169.42      169.22      4.35 o 
   3  -7   4      231.81      226.22      5.93 o 
  -2  -6   4        8.54        7.91      0.46 o 
  -1  -6   4      360.44      366.77      8.43 o 
   0  -6   4      253.86      259.89      6.26 o 
   1  -6   4      118.98      114.39      2.97 o 
   2  -6   4      259.39      244.01      6.13 o 
  -3  -5   4       62.37       65.04      1.65 o 
  -1  -5   4       13.72       13.57      0.59 o 
   0  -5   4      163.40      155.64      3.76 o 
   1  -5   4      332.85      342.46      8.11 o 
   2  -5   4       84.50       79.54      2.31 o 
  -4  -4   4      275.13      295.08      6.46 o 
  -3  -4   4       10.11       10.61      0.46 o 
  -1  -4   4      370.54      382.06      8.90 o 
   0  -4   4     1041.32     1077.45     25.17 o 
   1  -4   4      218.66      218.51      5.34 o 
   2  -4   4       29.50       27.74      0.99 o 
  -5  -3   4      352.59      365.65      5.64 o 
  -4  -3   4      190.88      186.30      5.24 o 
  -2  -3   4      360.61      373.43      8.70 o 
  -1  -3   4       94.75      103.85      2.64 o 
   0  -3   4      443.48      483.21     11.14 o 
   1  -3   4      196.38      181.67      4.28 o 
   2  -3   4      459.27      460.41     10.74 o 
  -7  -2   4      221.64      236.43      5.01 o 
  -6  -2   4       67.84       71.16      1.30 o 
  -5  -2   4       47.83       49.62      1.32 o 
  -4  -2   4       11.55        9.88      0.46 o 
  -3  -2   4      736.38      779.75     11.52 o 
  -2  -2   4       47.58       50.08      1.32 o 
  -1  -2   4      713.71      668.18     15.88 o 
   0  -2   4       87.30       93.97      2.44 o 
   1  -2   4     1393.14     1469.66     33.54 o 
   2  -2   4      134.75      162.56      3.89 o 
  -9  -1   4       31.86       33.47      1.19 o 
  -8  -1   4       15.28       14.43      0.72 o 
  -7  -1   4       18.16       19.70      0.79 o 
  -6  -1   4      152.94      148.22      2.44 o 
  -5  -1   4      105.98      103.07      1.74 o 
  -4  -1   4      460.26      486.50      7.50 o 
  -3  -1   4      330.03      349.80     10.94 o 
  -2  -1   4      245.97      293.83      6.66 o 
  -1  -1   4      155.83      167.70      3.95 o 
   0  -1   4      422.36      415.34     10.08 o 
   1  -1   4      633.13      682.35     16.21 o 
   2  -1   4      150.52      130.08      3.23 o 
   3  -1   4       52.70       52.39      1.52 o 
  -9   0   4        0.32       -0.26      0.26 o 
  -8   0   4      201.93      204.14      4.68 o 
  -7   0   4       29.28       29.58      0.74 o 
  -6   0   4       65.75       63.89      1.35 o 
  -5   0   4       53.51       49.00      0.98 o 
  -4   0   4     1111.14     1264.79     19.24 o 
  -3   0   4      467.70      486.13      7.47 o 
  -2   0   4     1928.36     1932.37     29.30 o 
  -1   0   4      186.77      176.86      4.15 o 
   0   0   4     2453.61     2477.86     55.88 o 
   1   0   4       58.86       60.62      1.52 o 
   2   0   4     1222.09     1312.63     29.72 o 
   3   0   4       89.22       93.83      2.37 o 
   4   0   4      498.17      471.28     10.94 o 
   5   0   4      927.83      954.76     19.37 o 
   6   0   4       70.33       68.20      1.71 o 
  -9   1   4       31.16       32.09      1.19 o 
  -8   1   4       16.49       15.48      0.59 o 
  -7   1   4       17.86       19.10      0.58 o 
  -6   1   4      151.23      142.42      2.48 o 
  -5   1   4      109.12      102.52      1.79 o 
  -4   1   4      474.61      482.87      7.50 o 
  -3   1   4      317.97      342.82      5.54 o 
  -2   1   4      244.51      286.60      3.56 o 
  -1   1   4      153.67      170.87      3.95 o 
   0   1   4      432.22      452.60      7.58 o 
   1   1   4      657.44      723.92     10.73 o 
   2   1   4      152.44      131.35      2.09 o 
   3   1   4       52.95       52.98      0.95 o 
   4   1   4       94.70       92.98      2.17 o 
   6   1   4        4.66        3.56      0.33 o 
   8   1   4       25.38       25.63      1.05 o 
  -9   2   4       80.19       83.29      1.98 o 
  -8   2   4       14.34       11.96      0.51 o 
  -7   2   4      220.30      218.52      4.48 o 
  -6   2   4       68.05       69.26      1.34 o 
  -5   2   4       48.89       50.47      0.99 o 
  -4   2   4       12.31       10.40      0.35 o 
  -3   2   4      723.84      741.53      7.87 o 
  -2   2   4       48.93       51.50      0.61 o 
  -1   2   4      728.21      714.23     10.57 o 
   0   2   4       90.76      101.24      1.60 o 
   1   2   4     1402.73     1486.51     22.27 o 
   2   2   4      128.81      156.93      3.99 o 
   3   2   4      168.39      175.94      3.76 o 
   4   2   4       95.01       87.39      1.55 o 
   5   2   4       62.42       60.20      1.65 o 
   6   2   4       42.68       40.35      0.92 o 
  -9   3   4        1.67        1.25      0.53 o 
  -8   3   4       12.72       12.87      0.63 o 
  -7   3   4       44.75       46.26      1.04 o 
  -6   3   4       38.94       39.96      0.92 o 
  -5   3   4      355.35      358.38      5.73 o 
  -4   3   4      194.36      183.10      2.36 o 
  -3   3   4      384.74      375.83      3.97 o 
  -2   3   4      362.94      378.66      3.99 o 
  -1   3   4       95.29      108.58      1.20 o 
   0   3   4      440.22      484.14      5.90 o 
   1   3   4      189.75      173.26      2.71 o 
   2   3   4      459.04      461.86      9.49 o 
   3   3   4      135.22      135.08      2.26 o 
   4   3   4      211.57      218.67      3.72 o 
   5   3   4       20.72       19.11      0.54 o 
   6   3   4       31.52       31.29      0.78 o 
   7   3   4        9.39        9.09      0.72 o 
  -8   4   4       81.21       83.82      1.74 o 
  -7   4   4       64.77       64.29      1.34 o 
  -6   4   4       95.80       99.27      1.83 o 
  -5   4   4       36.83       39.49      0.88 o 
  -4   4   4      268.62      270.86      3.49 o 
  -3   4   4       11.65       12.08      0.25 o 
  -1   4   4      373.14      385.50      4.07 o 
   0   4   4     1067.41     1116.25     13.37 o 
   1   4   4      219.72      223.32      3.33 o 
   2   4   4       27.18       25.11      0.79 o 
   3   4   4      168.52      158.80      2.65 o 
   4   4   4      166.22      169.96      2.84 o 
   5   4   4        6.82        7.34      0.43 o 
   6   4   4      100.41      101.39      1.88 o 
   7   4   4       16.45       14.50      0.92 o 
  -8   5   4       84.21       83.36      1.75 o 
  -7   5   4       42.20       42.56      1.04 o 
  -6   5   4       69.77       73.35      1.45 o 
  -5   5   4        3.94        3.88      0.30 o 
  -4   5   4      242.33      243.42      3.13 o 
  -3   5   4       64.85       63.48      0.80 o 
  -2   5   4      126.13      133.25      1.51 o 
  -1   5   4       14.29       13.52      0.29 o 
   0   5   4      160.23      147.92      2.35 o 
   1   5   4      329.40      340.49      5.06 o 
   2   5   4       88.88       84.62      1.42 o 
   3   5   4      103.68       99.27      2.54 o 
   4   5   4       68.65       63.56      1.27 o 
   5   5   4       51.74       49.89      1.09 o 
   6   5   4        0.34        0.04      0.18 o 
  -7   6   4       30.71       30.27      0.87 o 
  -6   6   4       43.21       39.58      0.97 o 
  -5   6   4       19.77       20.31      0.62 o 
  -4   6   4       44.66       43.20      0.74 o 
  -3   6   4      106.00      103.31      1.83 o 
  -2   6   4        9.76        9.56      0.29 o 
  -1   6   4      364.11      355.65      5.31 o 
   0   6   4      260.20      259.44      3.91 o 
   1   6   4      112.25      106.29      1.79 o 
   2   6   4      264.97      250.27      3.80 o 
   3   6   4       78.03       72.60      2.04 o 
   4   6   4       37.22       33.50      0.82 o 
   5   6   4       45.07       45.81      1.04 o 
   6   6   4        2.10        1.91      0.28 o 
  -7   7   4       22.18       20.95      0.92 o 
  -6   7   4       23.21       22.36      0.71 o 
  -5   7   4      152.14      157.09      2.73 o 
  -4   7   4       68.79       66.60      1.68 o 
  -3   7   4      327.52      322.75      4.10 o 
  -2   7   4      145.00      141.09      1.93 o 
  -1   7   4       51.81       52.36      1.03 o 
   0   7   4       15.62       16.15      0.47 o 
   1   7   4      117.03      116.36      1.96 o 
   2   7   4      169.38      168.21      4.48 o 
   3   7   4      237.13      241.27      3.70 o 
   4   7   4        5.70        6.98      0.53 o 
   5   7   4       15.64       16.01      0.79 o 
  -6   8   4       20.45       20.36      1.12 o 
  -5   8   4        0.01        0.07      0.40 o 
  -4   8   4       25.32       22.71      0.66 o 
  -3   8   4       31.06       31.99      0.63 o 
  -2   8   4       99.91       98.40      1.72 o 
  -1   8   4      128.43      120.58      2.11 o 
   0   8   4       34.76       36.08      0.81 o 
   1   8   4       69.72       66.05      1.28 o 
   2   8   4       38.27       37.16      0.86 o 
   3   8   4       12.50       12.06      0.47 o 
   4   8   4       20.35       21.88      0.92 o 
  -4   9   4       27.74       28.33      1.05 o 
  -3   9   4       18.77       17.79      0.56 o 
  -2   9   4        2.35        2.19      0.49 o 
  -1   9   4        2.01        2.31      0.28 o 
   0   9   4        1.92        3.37      0.69 o 
   1   9   4        0.22        0.33      0.19 o 
   2   9   4      120.31      125.75      2.17 o 
   3   9   4        0.03        0.12      0.21 o 
  -2  10   4       40.68       42.14      0.98 o 
  -1  10   4       79.99       88.61      2.73 o 
   0  10   4        8.39        8.31      0.42 o 
   1  -9   5       23.58       25.04      1.12 o 
   2  -9   5       72.18       70.57      2.31 o 
   0  -8   5        1.32        1.38      0.40 o 
   1  -8   5        7.57        6.66      0.66 o 
   2  -8   5        6.19        6.66      0.59 o 
   3  -8   5        5.18        6.13      0.66 o 
   4  -8   5       23.26       24.58      1.19 o 
  -1  -7   5       16.23       15.88      0.72 o 
   0  -7   5       41.18       43.95      1.45 o 
   1  -7   5      146.87      148.46      3.89 o 
   2  -7   5        4.05        4.61      0.53 o 
   3  -7   5       82.22       80.19      2.50 o 
   4  -7   5       60.02       62.73      2.11 o 
   5  -7   5       10.19       10.08      0.79 o 
  -1  -6   5      130.75      131.13      3.23 o 
   0  -6   5      111.10      112.29      2.83 o 
   1  -6   5        9.23       10.81      0.66 o 
   2  -6   5       23.22       21.68      0.99 o 
   3  -6   5       25.78       26.42      1.12 o 
   4  -6   5        5.45        5.21      0.59 o 
   5  -6   5       39.36       39.34      1.58 o 
  -3  -5   5      445.26      395.50      9.88 o 
  -2  -5   5      116.29      111.36      2.83 o 
  -1  -5   5       14.78       12.12      0.59 o 
   0  -5   5      322.45      340.68      8.24 o 
   1  -5   5       86.85       80.26      2.24 o 
   2  -5   5       46.27       44.68      1.52 o 
   3  -5   5        8.56        9.49      0.66 o 
   4  -5   5        6.33        4.68      0.53 o 
   5  -5   5        8.60        8.37      0.72 o 
   6  -5   5       29.97       31.56      1.32 o 
  -4  -4   5      627.56      646.30     14.56 o 
  -2  -4   5      236.28      239.99      5.54 o 
  -1  -4   5       94.48       84.28      2.17 o 
   0  -4   5      504.10      524.92     12.06 o 
   1  -4   5      179.88      178.38      4.48 o 
   2  -4   5      156.17      157.56      3.89 o 
   3  -4   5       65.91       60.29      1.85 o 
   4  -4   5      108.22       97.26      2.77 o 
   5  -4   5       74.76       65.17      2.04 o 
   6  -4   5       35.75       35.78      1.45 o 
   7  -4   5       28.52       28.60      1.32 o 
  -6  -3   5      108.16      111.17      2.64 o 
  -5  -3   5       26.89       27.93      0.82 o 
  -3  -3   5      297.49      304.24      6.85 o 
  -2  -3   5      351.95      367.04      8.17 o 
  -1  -3   5      872.36      894.73     20.63 o 
   0  -3   5       11.05       11.80      0.59 o 
   1  -3   5      383.14      399.26      9.49 o 
   2  -3   5      181.37      183.06      4.48 o 
   3  -3   5      285.71      274.06      6.46 o 
   4  -3   5      103.74       91.13      2.57 o 
   5  -3   5       30.03       29.65      1.19 o 
   6  -3   5        8.25        8.24      0.66 o 
  -7  -2   5       23.27       24.64      0.92 o 
  -6  -2   5      226.01      230.44      4.81 o 
  -5  -2   5      219.28      219.36      3.49 o 
  -4  -2   5       77.82       82.00      1.61 o 
  -3  -2   5      382.42      386.01      8.83 o 
  -2  -2   5      151.16      147.47      3.49 o 
  -1  -2   5      741.88      768.73     17.99 o 
   0  -2   5      775.17      815.39     18.85 o 
   1  -2   5       64.32       59.04      1.65 o 
   2  -2   5       22.78       24.84      0.92 o 
   3  -2   5      310.00      290.20      6.92 o 
   4  -2   5       41.69       39.34      1.32 o 
   5  -2   5      139.15      137.98      3.62 o 
  -9  -1   5       17.75       19.57      0.92 o 
  -8  -1   5       19.98       20.36      0.86 o 
  -7  -1   5      110.23      111.21      1.95 o 
  -6  -1   5       89.27       88.82      1.58 o 
  -5  -1   5      428.22      427.99      6.59 o 
  -4  -1   5      653.77      668.59     10.10 o 
  -3  -1   5      923.39      975.65     14.77 o 
  -2  -1   5      528.95      583.37     13.05 o 
  -1  -1   5      898.07      949.09     21.81 o 
   0  -1   5      660.20      649.46     14.63 o 
   1  -1   5     1150.89     1199.49     27.74 o 
   2  -1   5      362.45      362.75      8.37 o 
   3  -1   5      136.74      131.26      3.29 o 
   4  -1   5       86.81       85.20      2.31 o 
   5  -1   5       24.53       26.09      1.05 o 
  -9   0   5      106.71      106.95      2.77 o 
  -8   0   5        1.29        1.07      0.63 o 
  -7   0   5      303.78      305.10      4.92 o 
  -6   0   5      105.91      107.76      1.90 o 
  -5   0   5      500.99      516.47      9.59 o 
  -4   0   5      358.52      414.05      6.43 o 
  -3   0   5     2261.39     2466.59     37.35 o 
  -2   0   5      165.44      153.93      3.69 o 
  -1   0   5      464.59      482.09     11.00 o 
   0   0   5        8.04        5.01      0.33 o 
   1   0   5      685.85      696.25     15.88 o 
   2   0   5       47.16       31.43      0.99 o 
   3   0   5       44.79       43.10      1.25 o 
   4   0   5      104.62      102.60      2.64 o 
   5   0   5       32.26       35.85      1.05 o 
   6   0   5       77.10       80.00      1.98 o 
  -9   1   5       18.48       20.30      0.69 o 
  -8   1   5       18.62       17.48      0.63 o 
  -7   1   5      108.55      105.87      1.97 o 
  -6   1   5       87.23       84.41      1.60 o 
  -5   1   5      427.19      417.00      6.62 o 
  -4   1   5      644.38      646.49     10.10 o 
  -3   1   5      937.68      963.61     11.79 o 
  -2   1   5      516.41      570.10      7.01 o 
  -1   1   5      899.86      977.29     21.81 o 
   0   1   5      636.88      635.98      9.69 o 
   1   1   5     1161.31     1235.22     18.41 o 
   2   1   5      355.22      357.03      5.52 o 
   3   1   5      133.68      130.94      2.14 o 
   4   1   5       83.38       84.35      2.04 o 
   5   1   5       24.68       23.99      0.79 o 
   6   1   5       13.36       13.05      0.59 o 
  -9   2   5       48.18       47.13      1.78 o 
  -8   2   5      200.62      200.67      3.45 o 
  -7   2   5       24.60       24.97      0.69 o 
  -6   2   5      217.85      212.43      3.60 o 
  -5   2   5      221.43      213.98      3.53 o 
  -4   2   5       78.98       81.24      1.46 o 
  -3   2   5      382.74      383.25      4.06 o 
  -2   2   5      155.51      147.52      1.81 o 
  -1   2   5      754.57      802.51     11.93 o 
   0   2   5      769.91      831.05     12.50 o 
   1   2   5       64.17       59.49      1.02 o 
   2   2   5       25.27       27.39      0.53 o 
   3   2   5      304.51      291.19      6.13 o 
   4   2   5       40.24       36.04      1.05 o 
   5   2   5      135.90      138.38      3.16 o 
   6   2   5        2.34        2.90      0.33 o 
  -9   3   5        0.33        0.53      0.40 o 
  -8   3   5        6.54        6.90      0.44 o 
  -7   3   5       27.28       28.45      0.79 o 
  -6   3   5      112.03      108.93      1.97 o 
  -5   3   5       28.83       28.35      0.69 o 
  -4   3   5      585.73      575.69      8.89 o 
  -3   3   5      293.58      293.38      3.17 o 
  -2   3   5      342.96      351.86      3.76 o 
  -1   3   5      874.28      911.47     10.99 o 
   0   3   5       13.34       14.19      0.28 o 
   1   3   5      399.15      411.12      6.22 o 
   2   3   5      180.83      182.13      3.95 o 
   3   3   5      275.99      259.63      5.67 o 
   4   3   5      101.92       90.54      2.17 o 
   5   3   5       29.85       29.26      0.92 o 
   6   3   5        8.19        9.49      0.53 o 
  -8   4   5       12.56       12.62      0.55 o 
  -7   4   5      128.88      124.55      2.29 o 
  -6   4   5       60.03       57.66      1.20 o 
  -5   4   5      103.80      102.46      1.86 o 
  -4   4   5      631.11      634.15      7.86 o 
  -3   4   5      152.74      166.41      1.85 o 
  -2   4   5      237.06      232.21      3.69 o 
  -1   4   5       93.16       84.32      1.15 o 
   0   4   5      506.04      521.92      6.39 o 
   1   4   5      184.18      184.73      2.82 o 
   2   4   5      150.09      148.46      3.36 o 
   3   4   5       69.17       63.19      1.58 o 
   4   4   5      107.36      101.02      2.37 o 
   5   4   5       73.38       64.64      1.71 o 
   6   4   5       36.48       34.92      1.12 o 
  -8   5   5       14.70       14.41      0.60 o 
  -7   5   5        2.57        2.66      0.32 o 
  -6   5   5       44.71       43.83      1.01 o 
  -5   5   5      137.65      130.25      2.27 o 
  -4   5   5       31.36       31.73      0.58 o 
  -3   5   5      440.79      438.15      4.59 o 
  -2   5   5      114.70      113.86      1.31 o 
  -1   5   5       16.49       14.22      0.34 o 
   0   5   5      336.01      354.90      5.20 o 
   1   5   5       84.45       76.67      1.35 o 
   2   5   5       49.03       46.52      1.25 o 
   3   5   5        8.95        9.49      0.53 o 
   4   5   5        7.18        5.54      0.40 o 
   5   5   5        8.83        9.36      0.53 o 
   6   5   5       28.87       28.99      1.05 o 
  -7   6   5      139.47      138.63      2.54 o 
  -6   6   5       70.40       70.55      1.45 o 
  -5   6   5      102.59      103.01      1.90 o 
  -4   6   5      102.17       99.53      1.43 o 
  -3   6   5      430.34      425.53      5.32 o 
  -2   6   5       55.87       54.82      0.86 o 
  -1   6   5      124.62      121.83      2.03 o 
   0   6   5      104.69      102.00      1.75 o 
   1   6   5        8.79        9.75      0.37 o 
   2   6   5       23.29       21.19      0.58 o 
   3   6   5       27.84       27.28      0.92 o 
   4   6   5        6.08        5.60      0.46 o 
   5   6   5       38.77       39.08      1.25 o 
   6   6   5       31.58       30.31      1.12 o 
  -7   7   5       10.96       11.14      0.72 o 
  -6   7   5       19.99       19.53      0.66 o 
  -5   7   5        9.99        9.46      0.72 o 
  -4   7   5      146.33      144.49      2.50 o 
  -3   7   5       46.00       44.39      0.77 o 
  -2   7   5      142.09      150.60      2.42 o 
  -1   7   5       18.90       17.50      0.51 o 
   0   7   5       41.17       41.42      0.89 o 
   1   7   5      146.61      147.86      2.45 o 
   2   7   5        3.90        5.66      0.35 o 
   3   7   5       83.89       83.36      2.11 o 
   4   7   5       59.23       63.06      1.78 o 
   5   7   5       10.58       11.47      0.66 o 
  -6   8   5       74.32       76.24      2.50 o 
  -5   8   5        1.58        0.86      0.40 o 
  -4   8   5       47.37       47.83      1.06 o 
  -3   8   5       79.28       72.81      1.35 o 
  -2   8   5      217.78      216.96      3.40 o 
  -1   8   5       15.37       14.04      0.76 o 
   0   8   5        1.54        1.85      0.23 o 
   1   8   5        7.21        7.41      0.37 o 
   2   8   5        6.02        6.29      0.37 o 
   3   8   5        5.42        6.00      0.53 o 
   4   8   5       24.60       26.09      1.05 o 
  -4   9   5        2.54        2.37      0.40 o 
  -3   9   5        6.90        7.84      0.59 o 
  -2   9   5       13.62       14.93      0.53 o 
  -1   9   5       40.58       44.03      0.98 o 
   0   9   5       63.71       67.49      1.42 o 
   1   9   5       23.18       24.89      0.72 o 
   2   9   5       74.37       73.26      1.47 o 
  -1  10   5       20.62       22.87      0.99 o 
   0  -9   6        1.40        1.05      0.40 o 
   1  -9   6        5.31        5.73      0.66 o 
   2  -9   6        5.28        7.78      0.72 o 
  -1  -8   6       58.65       59.44      1.85 o 
   0  -8   6       30.24       29.92      1.19 o 
   1  -8   6       22.84       19.90      1.05 o 
   2  -8   6        3.54        3.89      0.59 o 
   3  -8   6       30.89       31.30      1.38 o 
  -2  -7   6       37.04       37.16      1.25 o 
  -1  -7   6       28.77       27.61      1.05 o 
   0  -7   6       14.41       15.42      0.79 o 
   1  -7   6        0.61        0.59      0.40 o 
   2  -7   6       94.76       97.99      2.77 o 
   3  -7   6       10.88       10.15      0.79 o 
   4  -7   6        5.42        5.40      0.59 o 
  -2  -6   6      193.54      193.14      4.55 o 
  -1  -6   6      411.92      408.95      9.55 o 
   0  -6   6      345.10      342.72      8.24 o 
   1  -6   6       67.83       64.31      1.91 o 
   2  -6   6       18.35       16.54      0.86 o 
   3  -6   6        0.73        0.66      0.33 o 
   4  -6   6       81.53       79.80      2.50 o 
   5  -6   6        6.48        6.13      0.66 o 
  -4  -5   6       53.36       47.64      1.45 o 
  -3  -5   6      235.15      242.30      5.47 o 
  -2  -5   6       19.06       19.90      0.79 o 
  -1  -5   6       58.42       61.74      1.78 o 
   0  -5   6      102.67      101.02      2.70 o 
   1  -5   6      509.75      506.93     11.80 o 
   2  -5   6      105.33      106.88      2.97 o 
   3  -5   6      183.07      177.72      4.61 o 
   4  -5   6       25.95       23.20      1.05 o 
   5  -5   6       22.31       25.57      1.19 o 
   6  -5   6       23.06       23.66      1.19 o 
  -5  -4   6       47.24       43.10      1.32 o 
  -4  -4   6       24.21       23.33      0.79 o 
  -3  -4   6      482.50      504.76     11.07 o 
  -2  -4   6        0.39        0.26      0.20 o 
  -1  -4   6      451.30      460.94     10.41 o 
   0  -4   6       21.66       21.75      0.86 o 
   1  -4   6       50.06       45.67      1.45 o 
   2  -4   6       21.80       21.42      0.92 o 
   3  -4   6       75.50       66.55      2.04 o 
   4  -4   6        9.40        8.83      0.66 o 
   5  -4   6       55.00       54.82      1.85 o 
   6  -4   6       18.71       18.98      1.05 o 
  -6  -3   6      270.88      284.14      5.86 o 
  -4  -3   6      775.39      783.82     17.92 o 
  -3  -3   6       83.27       84.15      2.11 o 
  -2  -3   6       74.40       78.35      1.98 o 
  -1  -3   6       55.90       62.80      1.78 o 
   0  -3   6      168.24      165.99      4.15 o 
   1  -3   6       52.07       49.22      1.52 o 
   2  -3   6      397.23      406.24      9.62 o 
   3  -3   6        7.23        5.60      0.53 o 
   4  -3   6      200.28      187.41      4.81 o 
   5  -3   6       11.62       13.11      0.79 o 
   6  -3   6        9.14        9.29      0.72 o 
  -8  -2   6       69.17       74.73      2.04 o 
  -7  -2   6        5.41        6.13      0.53 o 
  -6  -2   6      128.67      133.98      2.23 o 
  -5  -2   6       15.96       16.56      0.49 o 
  -4  -2   6      176.84      181.61      4.35 o 
  -3  -2   6       26.31       27.48      0.86 o 
  -2  -2   6     1269.57     1280.94     29.32 o 
  -1  -2   6      109.88      119.93      3.03 o 
   0  -2   6      146.27      137.19      3.36 o 
   1  -2   6      114.36      116.31      2.97 o 
   2  -2   6       18.19       18.32      0.79 o 
   3  -2   6      155.42      159.86      4.09 o 
   4  -2   6      131.55      126.65      3.43 o 
   5  -2   6       52.40       53.77      1.78 o 
  -9  -1   6        4.86        5.14      0.59 o 
  -8  -1   6       12.63       13.77      0.72 o 
  -7  -1   6       68.64       68.69      1.37 o 
  -6  -1   6      367.30      380.06      5.94 o 
  -5  -1   6     1420.05     1499.74     22.73 o 
  -4  -1   6      393.35      402.40      6.37 o 
  -3  -1   6      354.09      355.70      8.30 o 
  -2  -1   6      184.28      201.57      4.88 o 
  -1  -1   6      212.95      222.20      5.21 o 
   0  -1   6      179.19      170.67      4.09 o 
   1  -1   6      244.87      246.98      5.93 o 
   2  -1   6      339.63      337.38      7.84 o 
   3  -1   6      304.50      299.43      7.25 o 
   4  -1   6       50.23       47.71      1.52 o 
   6  -1   6       18.17       18.32      0.79 o 
  -9   0   6       86.04       96.08      2.57 o 
  -8   0   6        1.72        1.99      0.28 o 
  -7   0   6       82.86       84.76      1.60 o 
  -6   0   6       17.31       16.77      0.51 o 
  -5   0   6       20.23       20.10      0.56 o 
  -4   0   6       14.84       19.64      0.51 o 
  -3   0   6      922.21      952.72     14.58 o 
  -2   0   6       46.74       50.15      1.38 o 
  -1   0   6      798.67      839.37     19.04 o 
   0   0   6      199.78      213.50      5.01 o 
   1   0   6       11.53       10.02      0.46 o 
   2   0   6        1.14        0.59      0.20 o 
   3   0   6       79.88       86.65      2.31 o 
   5   0   6       67.78       68.79      1.78 o 
   6   0   6        9.28       10.61      0.59 o 
  -9   1   6        4.81        5.16      0.44 o 
  -8   1   6       11.87       12.30      0.51 o 
  -7   1   6       70.42       69.50      1.40 o 
  -6   1   6      365.17      371.91      5.99 o 
  -5   1   6     1422.20     1486.67     22.75 o 
  -4   1   6      401.68      411.71      6.39 o 
  -3   1   6      350.21      360.83      4.47 o 
  -2   1   6      183.42      207.86      3.22 o 
  -1   1   6      208.09      223.26      3.45 o 
   0   1   6      177.35      170.87      2.69 o 
   1   1   6      245.01      252.71      3.92 o 
   2   1   6      333.28      333.74      5.20 o 
   3   1   6      307.51      310.04      6.46 o 
   4   1   6       54.40       51.93      1.38 o 
   5   1   6       49.61       49.62      1.38 o 
   6   1   6       17.82       17.92      0.72 o 
  -9   2   6       11.72       12.40      0.58 o 
  -8   2   6       69.32       73.47      1.53 o 
  -7   2   6        5.95        6.27      0.37 o 
  -6   2   6      125.30      124.58      2.28 o 
  -5   2   6       15.34       15.62      0.51 o 
  -4   2   6      172.13      177.56      2.95 o 
  -3   2   6       24.77       27.21      0.45 o 
  -2   2   6     1269.67     1301.93     17.56 o 
  -1   2   6      111.41      124.04      4.32 o 
   0   2   6      139.71      134.66      2.18 o 
   1   2   6      113.40      115.61      1.88 o 
   2   2   6       16.93       17.66      0.66 o 
   3   2   6      159.07      164.28      3.56 o 
   4   2   6      133.01      132.38      2.97 o 
   5   2   6       51.63       55.48      1.52 o 
   6   2   6      104.69      112.81      2.70 o 
  -9   3   6       19.96       19.37      1.12 o 
  -8   3   6       19.41       19.44      0.66 o 
  -7   3   6      179.90      176.77      3.09 o 
  -6   3   6      268.85      260.03      4.51 o 
  -5   3   6       19.78       20.64      0.58 o 
  -4   3   6      788.84      785.20     12.10 o 
  -3   3   6       80.97       81.29      0.97 o 
  -2   3   6       72.07       76.23      0.91 o 
  -1   3   6       58.11       66.25      1.14 o 
   0   3   6      171.24      170.06      2.69 o 
   1   3   6       54.30       51.66      1.32 o 
   2   3   6      403.61      408.42      8.43 o 
   3   3   6        8.57        8.43      0.46 o 
   4   3   6      206.59      190.31      4.15 o 
   5   3   6       12.04       13.64      0.66 o 
   6   3   6        8.74        9.29      0.59 o 
  -8   4   6        3.97        4.93      0.39 o 
  -7   4   6       73.71       74.41      2.64 o 
  -6   4   6       16.05       17.41      0.66 o 
  -5   4   6       49.23       47.57      1.02 o 
  -4   4   6       22.67       21.42      0.58 o 
  -3   4   6      466.96      473.33      5.09 o 
  -2   4   6        0.18        0.28      0.15 o 
  -1   4   6      434.00      445.98      5.53 o 
   0   4   6       20.83       20.34      0.49 o 
   1   4   6       51.24       47.51      1.25 o 
   2   4   6       22.21       20.76      0.72 o 
   3   4   6       75.53       67.41      1.71 o 
   4   4   6        9.23        9.16      0.53 o 
   5   4   6       53.71       53.24      1.52 o 
   6   4   6       18.29       19.97      0.86 o 
  -8   5   6       34.78       32.26      0.95 o 
  -7   5   6      200.47      197.88      3.45 o 
  -6   5   6       21.40       20.93      0.65 o 
  -5   5   6      120.99      114.01      2.11 o 
  -4   5   6       50.92       55.34      1.09 o 
  -3   5   6      233.82      226.21      2.54 o 
  -2   5   6       19.66       21.08      0.60 o 
  -1   5   6       60.47       64.84      0.95 o 
   0   5   6      103.76       98.98      1.65 o 
   1   5   6      502.76      501.73     10.41 o 
   2   5   6      108.01      108.92      2.57 o 
   3   5   6      182.12      181.74      4.02 o 
   4   5   6       26.71       23.33      0.86 o 
   5   5   6       23.28       25.57      0.92 o 
   6   5   6       22.75       22.14      0.92 o 
  -7   6   6       29.09       32.13      0.92 o 
  -6   6   6       22.32       24.33      0.79 o 
  -5   6   6       12.64       13.44      0.51 o 
  -4   6   6       40.57       39.89      0.90 o 
  -2   6   6      188.65      183.48      2.44 o 
  -1   6   6      405.94      403.48      6.01 o 
   0   6   6      357.36      345.72      5.47 o 
   1   6   6       65.36       61.82      1.19 o 
   2   6   6       19.25       17.20      0.72 o 
   3   6   6        0.54        0.53      0.26 o 
   4   6   6       82.62       81.97      2.11 o 
   5   6   6        7.04        5.93      0.53 o 
  -6   7   6       47.97       46.82      1.12 o 
  -5   7   6       64.80       66.62      2.11 o 
  -4   7   6        5.94        6.59      0.59 o 
  -3   7   6      122.21      119.34      2.11 o 
  -2   7   6       38.15       37.48      0.81 o 
  -1   7   6       28.58       26.71      0.67 o 
   0   7   6       15.11       16.38      0.51 o 
   1   7   6        0.48        0.96      0.20 o 
   2   7   6       93.14       90.14      2.37 o 
   3   7   6       10.81       10.41      0.59 o 
   4   7   6        5.53        5.21      0.46 o 
  -5   8   6        1.31        0.72      0.40 o 
  -4   8   6        5.56        5.54      0.59 o 
  -3   8   6        8.59        9.09      0.59 o 
  -2   8   6       83.80       83.27      1.51 o 
  -1   8   6       58.39       57.41      1.16 o 
   0   8   6       28.13       28.51      0.75 o 
   1   8   6       23.08       22.47      0.65 o 
   2   8   6        3.74        4.26      0.33 o 
   3   8   6       30.73       31.50      1.19 o 
  -3   9   6        3.82        4.81      0.53 o 
  -2   9   6       18.91       19.58      0.61 o 
  -1   9   6        6.83        8.32      0.42 o 
   0   9   6        1.36        1.77      0.25 o 
   1   9   6        5.06        5.68      0.39 o 
   0  -9   7        0.27        0.33      0.40 o 
   1  -9   7       38.45       39.41      1.58 o 
  -1  -8   7       23.21       26.42      1.12 o 
   0  -8   7       24.42       27.94      1.19 o 
   1  -8   7        0.91        1.25      0.40 o 
   2  -8   7        1.18        0.72      0.40 o 
  -2  -7   7       44.62       44.94      1.45 o 
  -1  -7   7       11.10       11.93      0.66 o 
   0  -7   7      136.90      131.53      3.49 o 
   1  -7   7       13.77       14.76      0.86 o 
   2  -7   7       31.87       31.83      1.32 o 
   3  -7   7        3.52        2.64      0.53 o 
  -3  -6   7      139.90      139.63      3.49 o 
  -2  -6   7      198.81      201.11      4.94 o 
  -1  -6   7       19.79       21.02      0.92 o 
   0  -6   7       42.31       40.92      1.45 o 
   1  -6   7       22.81       23.26      0.99 o 
   2  -6   7       98.05       97.33      2.77 o 
   3  -6   7       27.05       27.68      1.19 o 
   4  -6   7       25.83       28.40      1.25 o 
  -4  -5   7       82.64       89.22      2.37 o 
  -2  -5   7       97.68      101.41      2.64 o 
  -1  -5   7      299.18      285.52      6.79 o 
   0  -5   7       42.62       41.32      1.45 o 
   1  -5   7      225.58      212.18      5.27 o 
   2  -5   7      201.26      190.70      4.88 o 
   3  -5   7       34.70       33.54      1.32 o 
   4  -5   7        5.91        6.72      0.66 o 
   5  -5   7       13.95       17.00      0.99 o 
  -4  -4   7       32.27       31.30      0.99 o 
  -3  -4   7      223.08      229.78      5.34 o 
  -1  -4   7       17.29       16.54      0.72 o 
   0  -4   7       51.82       53.84      1.58 o 
   1  -4   7      209.84      206.65      5.07 o 
   2  -4   7      195.50      184.05      4.68 o 
   3  -4   7       30.38       36.24      1.32 o 
   4  -4   7       16.68       16.87      0.92 o 
   5  -4   7      109.46      108.13      3.16 o 
   6  -4   7        3.67        4.15      0.66 o 
  -6  -3   7       98.69      103.92      2.64 o 
  -5  -3   7       79.22       82.43      2.17 o 
  -4  -3   7       86.24       86.98      2.31 o 
  -3  -3   7      207.98      200.45      4.88 o 
  -2  -3   7       52.78       53.57      1.52 o 
  -1  -3   7      262.91      276.10      6.59 o 
   0  -3   7      310.91      308.26      7.18 o 
   1  -3   7       95.22       99.96      2.64 o 
   2  -3   7       49.24       50.01      1.58 o 
   3  -3   7       22.94       19.64      0.92 o 
   4  -3   7        0.10        0.20      0.33 o 
   5  -3   7       17.89       18.38      0.99 o 
  -8  -2   7       78.16       79.80      2.11 o 
  -7  -2   7       68.26       70.88      1.40 o 
  -6  -2   7       29.17       31.88      0.79 o 
  -5  -2   7        8.37        8.34      0.39 o 
  -4  -2   7      303.51      303.51      7.12 o 
  -3  -2   7       13.74       15.22      0.59 o 
  -2  -2   7       66.17       61.22      1.58 o 
  -1  -2   7      397.72      387.46      9.16 o 
   0  -2   7      161.81      165.66      4.15 o 
   1  -2   7      468.85      469.11     10.87 o 
   2  -2   7      112.27      108.60      2.90 o 
   3  -2   7      137.34      119.47      3.16 o 
   4  -2   7      242.74      247.04      6.13 o 
   5  -2   7       12.03       11.80      0.79 o 
  -9  -1   7       48.65       47.97      1.58 o 
  -8  -1   7       12.92       13.88      0.56 o 
  -7  -1   7       12.62       13.22      0.51 o 
  -6  -1   7       14.88       15.69      0.51 o 
  -5  -1   7      142.95      140.53      2.44 o 
  -4  -1   7      149.44      143.92      3.43 o 
  -3  -1   7      120.98      116.90      2.97 o 
  -2  -1   7       22.61       18.78      0.66 o 
  -1  -1   7      791.13      810.77     18.98 o 
   0  -1   7       45.09       44.02      1.32 o 
   1  -1   7      124.80      125.33      3.16 o 
   2  -1   7       22.69       21.81      0.86 o 
   3  -1   7       50.90       47.97      1.52 o 
   4  -1   7       32.24       27.61      1.05 o 
   6  -1   7       21.59       22.60      0.92 o 
  -9   0   7       31.66       34.92      1.32 o 
  -8   0   7      111.87      115.97      2.14 o 
  -7   0   7        0.61        0.42      0.40 o 
  -6   0   7      186.14      192.68      3.21 o 
  -5   0   7     1504.46     1579.04     24.07 o 
  -4   0   7       81.41       91.20      1.63 o 
  -3   0   7      457.75      460.41     10.68 o 
  -2   0   7      359.88      354.78      8.24 o 
  -1   0   7       63.65       71.04      1.85 o 
   0   0   7      583.29      564.59     12.92 o 
   1   0   7        0.67        0.53      0.20 o 
   2   0   7        1.61        1.91      0.26 o 
   3   0   7     1343.09     1307.56     29.72 o 
   5   0   7       53.62       55.68      1.58 o 
   6   0   7       20.97       22.54      0.92 o 
  -9   1   7       49.13       48.35      1.18 o 
  -8   1   7       12.42       13.59      0.56 o 
  -7   1   7       14.04       13.73      0.53 o 
  -6   1   7       16.20       16.68      0.96 o 
  -5   1   7      147.55      146.46      2.46 o 
  -4   1   7      141.26      135.23      2.32 o 
  -3   1   7      122.33      121.22      1.60 o 
  -2   1   7       19.69       17.31      0.46 o 
  -1   1   7      804.05      849.03     13.74 o 
   0   1   7       46.44       45.73      1.22 o 
   1   1   7      128.60      129.26      2.09 o 
   2   1   7       25.45       25.17      0.56 o 
   3   1   7       48.18       47.71      1.32 o 
   4   1   7       31.95       26.49      0.92 o 
   5   1   7       12.78       12.59      0.59 o 
   6   1   7       22.04       21.81      0.86 o 
  -9   2   7       68.30       63.98      2.17 o 
  -8   2   7       77.17       76.66      1.60 o 
  -7   2   7       71.68       69.49      1.42 o 
  -6   2   7       31.77       33.29      0.81 o 
  -5   2   7        8.53        8.73      0.46 o 
  -4   2   7      295.99      300.75      4.83 o 
  -3   2   7       12.51       13.84      0.36 o 
  -2   2   7       61.55       57.32      1.04 o 
  -1   2   7      395.91      400.03      6.10 o 
   0   2   7      161.69      175.11      2.74 o 
   1   2   7      468.16      465.17     12.52 o 
   2   2   7      118.61      113.54      2.57 o 
   3   2   7      137.03      117.56      2.77 o 
   4   2   7      245.44      253.56      5.47 o 
   5   2   7       11.36       12.85      0.66 o 
   6   2   7       19.10       21.42      0.92 o 
  -8   3   7        8.80        9.69      0.51 o 
  -7   3   7       97.11       96.48      1.86 o 
  -6   3   7       98.68       98.62      1.86 o 
  -5   3   7       81.35       81.36      1.56 o 
  -4   3   7       89.74       87.68      1.60 o 
  -3   3   7      210.03      203.87      2.61 o 
  -2   3   7       48.66       52.62      3.92 o 
  -1   3   7      265.57      282.86      4.38 o 
   0   3   7      307.97      299.61      4.71 o 
   1   3   7       95.30       97.52      2.31 o 
   2   3   7       47.45       50.48      1.38 o 
   3   3   7       23.75       19.83      0.72 o 
   4   3   7        0.13        0.40      0.26 o 
   5   3   7       17.34       18.12      0.79 o 
   6   3   7        6.82        8.30      0.59 o 
  -8   4   7       41.53       43.16      1.91 o 
  -7   4   7        4.74        5.19      0.39 o 
  -6   4   7      203.29      202.40      4.35 o 
  -5   4   7       14.76       16.32      0.53 o 
  -4   4   7       31.21       28.97      0.72 o 
  -3   4   7      224.61      217.83      2.85 o 
  -1   4   7       18.77       18.06      0.47 o 
   0   4   7       48.16       50.21      1.32 o 
   1   4   7      213.22      203.68      4.48 o 
   2   4   7      194.22      183.91      4.09 o 
   3   4   7       31.42       37.49      1.12 o 
   4   4   7       16.85       17.40      0.72 o 
   5   4   7      111.10      110.57      2.70 o 
   6   4   7        3.77        4.28      0.46 o 
  -7   5   7       52.42       54.78      1.42 o 
  -6   5   7       58.87       57.23      1.25 o 
  -5   5   7       23.84       22.66      0.67 o 
  -4   5   7       87.27       91.56      2.80 o 
  -3   5   7       21.60       23.40      0.64 o 
  -2   5   7       99.62      101.80      1.88 o 
  -1   5   7      291.00      282.35      4.26 o 
   0   5   7       43.35       45.34      1.25 o 
   1   5   7      223.25      210.14      4.61 o 
   2   5   7      200.29      187.93      4.22 o 
   3   5   7       33.21       30.64      1.05 o 
   4   5   7        5.61        6.59      0.46 o 
   5   5   7       14.90       17.66      0.79 o 
  -7   6   7       52.13       53.62      1.27 o 
  -6   6   7       31.27       33.42      0.90 o 
  -5   6   7       64.53       63.11      1.85 o 
  -4   6   7       16.44       14.44      0.53 o 
  -3   6   7      139.68      136.49      2.36 o 
  -2   6   7      204.71      200.32      3.12 o 
  -1   6   7       20.11       21.64      1.15 o 
   0   6   7       43.63       41.75      0.89 o 
   1   6   7       21.06       20.63      0.79 o 
   2   6   7       96.75       92.85      2.37 o 
   3   6   7       28.06       28.53      0.99 o 
   4   6   7       26.85       28.47      1.05 o 
  -6   7   7       34.99       35.64      0.97 o 
  -5   7   7       70.43       70.64      2.24 o 
  -4   7   7       29.71       29.92      1.19 o 
  -3   7   7       14.37       14.50      0.66 o 
  -2   7   7       45.47       44.09      0.93 o 
  -1   7   7       10.65       11.57      0.49 o 
   0   7   7      134.70      127.33      2.17 o 
   1   7   7       13.85       13.64      0.66 o 
   2   7   7       34.80       33.80      1.12 o 
   3   7   7        3.24        2.90      0.40 o 
  -5   8   7       26.51       24.64      1.19 o 
  -3   8   7       23.73       23.33      0.92 o 
  -2   8   7       49.90       48.95      1.05 o 
  -1   8   7       23.37       26.53      0.72 o 
   0   8   7       23.41       26.17      0.72 o 
   1   8   7        0.88        1.98      0.28 o 
   2   8   7        1.22        0.79      0.33 o 
  -3   9   7       10.28        9.69      0.59 o 
  -2   9   7       14.46       17.17      0.58 o 
  -1   9   7        3.54        2.57      0.28 o 
   0   9   7        0.31        0.36      0.23 o 
  -2  -8   8        2.90        3.95      0.53 o 
  -1  -8   8       51.94       51.93      1.78 o 
   0  -8   8       13.60       14.56      0.86 o 
   1  -8   8       14.28       13.38      0.86 o 
  -3  -7   8       64.84       69.26      1.98 o 
  -2  -7   8        6.93        9.03      0.66 o 
  -1  -7   8       26.27       29.32      1.12 o 
   0  -7   8        2.51        1.91      0.40 o 
   1  -7   8      105.28      109.45      3.10 o 
   2  -7   8       39.82       43.03      1.58 o 
   3  -7   8      114.05      115.78      3.36 o 
  -4  -6   8       41.21       40.33      1.32 o 
  -3  -6   8      156.78      166.85      3.95 o 
  -2  -6   8       13.52       13.84      0.72 o 
  -1  -6   8      120.21      122.57      3.16 o 
   0  -6   8       54.58       53.70      1.78 o 
   1  -6   8       98.31       95.35      2.70 o 
   2  -6   8       45.66       43.29      1.58 o 
   3  -6   8        7.80        8.43      0.72 o 
   4  -6   8       31.12       31.76      1.38 o 
  -4  -5   8       59.67       61.48      1.78 o 
  -3  -5   8       51.93       51.86      1.52 o 
  -2  -5   8       13.15       13.57      0.66 o 
  -1  -5   8       98.51      102.01      2.77 o 
   0  -5   8        9.97        8.83      0.59 o 
   1  -5   8        2.40        2.97      0.46 o 
   2  -5   8      154.33      152.09      4.02 o 
   3  -5   8       37.93       36.11      1.38 o 
   4  -5   8       11.13       10.02      0.79 o 
  -5  -4   8       92.56       93.11      2.50 o 
  -4  -4   8      203.62      206.78      5.01 o 
  -3  -4   8      124.32      132.45      3.23 o 
  -1  -4   8      194.67      194.85      4.81 o 
   0  -4   8      103.82      103.39      2.77 o 
   1  -4   8      289.39      274.12      6.66 o 
   2  -4   8        9.57       10.21      0.72 o 
   3  -4   8       49.66       46.13      1.65 o 
   4  -4   8       85.77       82.04      2.50 o 
   5  -4   8       72.29       72.81      2.31 o 
  -6  -3   8      167.91      166.52      4.09 o 
  -5  -3   8      152.36      154.00      3.82 o 
  -4  -3   8       22.44       21.88      0.86 o 
  -3  -3   8       48.05       44.48      1.38 o 
  -2  -3   8       57.32       61.41      1.71 o 
  -1  -3   8       97.46       99.30      2.64 o 
   0  -3   8       64.77       64.31      1.78 o 
   1  -3   8      423.39      416.72      9.62 o 
   2  -3   8      514.62      474.58     11.14 o 
   3  -3   8       93.87       86.59      2.50 o 
   4  -3   8       56.56       52.52      1.78 o 
   5  -3   8        9.36        9.95      0.72 o 
  -8  -2   8       12.55       14.23      0.79 o 
  -7  -2   8       19.19       19.95      0.63 o 
  -6  -2   8       27.46       26.29      0.99 o 
  -5  -2   8       74.87       76.50      2.11 o 
  -4  -2   8       36.91       36.90      1.19 o 
  -3  -2   8      538.99      532.30     12.26 o 
  -2  -2   8       28.11       33.47      1.05 o 
  -1  -2   8      844.81      855.65     19.70 o 
   0  -2   8      251.41      253.10      5.86 o 
   1  -2   8      215.75      217.06      5.34 o 
   2  -2   8      117.83      106.55      2.83 o 
   3  -2   8       18.24       16.47      0.79 o 
   4  -2   8        1.52        1.58      0.40 o 
  -9  -1   8       23.73       23.92      1.05 o 
  -8  -1   8       24.41       25.35      0.75 o 
  -7  -1   8       90.84       96.06      2.97 o 
  -6  -1   8       26.28       25.64      0.76 o 
  -5  -1   8       71.02       67.47      1.33 o 
  -4  -1   8      219.24      206.85      5.07 o 
  -3  -1   8       44.01       43.16      1.32 o 
  -2  -1   8       36.05       39.47      1.25 o 
  -1  -1   8      301.00      302.46      7.18 o 
   0  -1   8      564.41      559.38     12.85 o 
   1  -1   8      312.90      304.04      7.12 o 
   2  -1   8       28.98       33.61      1.12 o 
   3  -1   8      185.58      173.44      4.28 o 
   6  -1   8        7.66        8.63      0.59 o 
  -9   0   8       34.57       35.39      0.98 o 
  -8   0   8       82.30       84.96      1.70 o 
  -7   0   8       22.76       23.90      0.72 o 
  -6   0   8        6.35        6.43      0.37 o 
  -5   0   8      245.46      251.94      4.11 o 
  -4   0   8      162.48      153.87      3.82 o 
  -3   0   8        2.79        2.24      0.26 o 
  -2   0   8      814.38      782.97     17.86 o 
  -1   0   8       15.74       15.55      0.66 o 
   0   0   8      917.14      930.70     21.22 o 
   1   0   8      348.72      351.35      8.24 o 
   2   0   8       21.64       20.30      0.79 o 
   4   0   8       74.64       69.85      1.85 o 
   5   0   8        2.01        1.98      0.33 o 
   6   0   8       15.02       16.80      0.79 o 
  -9   1   8       24.44       25.44      1.19 o 
  -8   1   8       24.75       24.23      0.82 o 
  -7   1   8       86.51       85.13      1.74 o 
  -6   1   8       22.58       22.61      0.67 o 
  -5   1   8       73.82       70.61      1.35 o 
  -4   1   8      222.39      210.95      3.44 o 
  -3   1   8       43.58       42.37      1.32 o 
  -2   1   8       36.42       41.91      0.89 o 
  -1   1   8      301.84      310.30      5.63 o 
   0   1   8      568.08      556.20      8.51 o 
   1   1   8      303.16      297.17      4.69 o 
   2   1   8       25.71       26.69      0.92 o 
   3   1   8      182.38      169.22      3.82 o 
   4   1   8       77.76       73.60      1.91 o 
   5   1   8      113.34      117.43      2.83 o 
   6   1   8        8.30        8.63      0.59 o 
  -8   2   8       12.59       12.52      0.63 o 
  -7   2   8       20.62       19.50      0.63 o 
  -6   2   8       27.07       26.26      0.72 o 
  -5   2   8       77.19       78.49      1.49 o 
  -4   2   8       38.07       39.34      0.86 o 
  -3   2   8      538.53      531.97     12.32 o 
  -2   2   8       27.31       32.94      0.69 o 
  -1   2   8      837.42      865.40     13.05 o 
   0   2   8      249.32      241.80      3.87 o 
   1   2   8      220.84      222.43      3.51 o 
   2   2   8      115.20      102.80      2.50 o 
   3   2   8       18.65       16.08      0.66 o 
   4   2   8        1.82        1.78      0.33 o 
   5   2   8       38.22       39.27      1.25 o 
   6   2   8       30.54       36.70      1.25 o 
  -8   3   8        1.88        2.30      0.30 o 
  -7   3   8      101.75       97.07      1.88 o 
  -6   3   8      169.41      160.62      2.83 o 
  -5   3   8      151.50      150.43      2.62 o 
  -4   3   8       23.41       22.41      0.61 o 
  -3   3   8       48.67       47.97      1.38 o 
  -2   3   8       57.14       59.44      1.65 o 
  -1   3   8      100.88      103.11      3.00 o 
   0   3   8       62.19       59.93      1.12 o 
   1   3   8      410.08      396.29      8.50 o 
   2   3   8      509.62      472.93      9.88 o 
   3   3   8       90.76       84.68      2.17 o 
   4   3   8       54.44       53.57      1.52 o 
   5   3   8        9.52       10.02      0.59 o 
  -8   4   8       56.92       55.98      1.32 o 
  -7   4   8       12.10       12.58      0.55 o 
  -6   4   8        5.42        5.09      0.37 o 
  -5   4   8       92.77       93.48      1.76 o 
  -4   4   8      207.73      206.72      3.46 o 
  -3   4   8      124.66      124.38      2.18 o 
  -2   4   8      599.10      587.39     13.51 o 
  -1   4   8      193.07      194.20      3.13 o 
   0   4   8      104.67      104.84      2.44 o 
   1   4   8      285.89      274.65      5.86 o 
   2   4   8       10.45        9.36      0.53 o 
   3   4   8       51.50       47.12      1.38 o 
   4   4   8       87.55       84.21      2.17 o 
   5   4   8       73.36       70.51      1.98 o 
  -7   5   8       36.82       36.19      0.99 o 
  -6   5   8      141.21      141.96      2.55 o 
  -5   5   8       12.58       12.06      0.96 o 
  -4   5   8       62.25       61.09      1.26 o 
  -3   5   8       50.79       49.58      0.84 o 
  -2   5   8       12.99       13.33      0.44 o 
  -1   5   8       98.56      101.48      2.44 o 
   0   5   8       12.26       11.86      0.59 o 
   1   5   8        1.84        1.91      0.33 o 
   2   5   8      154.12      149.12      3.49 o 
   3   5   8       36.80       35.45      1.19 o 
   4   5   8       10.56        9.69      0.59 o 
  -7   6   8       11.40       10.41      0.72 o 
  -6   6   8        1.13        0.78      0.25 o 
  -5   6   8       49.48       50.26      1.14 o 
  -4   6   8       41.17       39.34      1.38 o 
  -3   6   8      151.16      150.94      2.73 o 
  -2   6   8       15.28       14.87      0.49 o 
  -1   6   8      114.13      116.33      1.98 o 
   0   6   8       55.79       54.17      1.52 o 
   1   6   8       96.12       91.07      2.31 o 
   2   6   8       44.57       42.63      1.32 o 
   3   6   8        6.66        7.18      0.53 o 
   4   6   8       31.53       32.42      1.19 o 
  -6   7   8       62.83       64.84      2.24 o 
  -5   7   8      116.01      117.36      3.36 o 
  -4   7   8       19.15       19.04      0.92 o 
  -3   7   8       62.90       66.88      1.85 o 
  -2   7   8        6.55        7.84      0.39 o 
  -1   7   8       25.40       27.90      0.72 o 
   0   7   8        2.51        2.17      0.33 o 
   1   7   8      105.68      106.09      2.70 o 
   2   7   8       40.81       40.86      1.32 o 
   3   7   8      111.99      110.97      2.83 o 
  -3   8   8       60.72       60.03      1.71 o 
  -2   8   8        3.17        3.75      0.63 o 
  -1   8   8       53.49       54.45      1.14 o 
   0   8   8       13.06       14.27      0.59 o 
   1   8   8       13.74       12.59      0.72 o 
  -2  -8   9        4.00        3.95      0.53 o 
  -1  -8   9       31.92       34.53      1.32 o 
   0  -8   9        5.98        5.67      0.66 o 
  -3  -7   9       38.73       40.59      1.38 o 
  -2  -7   9       33.27       37.36      1.32 o 
  -1  -7   9       24.49       22.07      0.99 o 
   0  -7   9       12.62       13.64      0.86 o 
   1  -7   9       71.83       74.26      2.31 o 
   2  -7   9       21.31       20.95      1.12 o 
  -4  -6   9        1.56        2.04      0.40 o 
  -3  -6   9      167.38      175.22      4.41 o 
  -2  -6   9      435.69      430.03     10.35 o 
  -1  -6   9       57.46       57.39      1.85 o 
   0  -6   9       46.55       49.82      1.65 o 
   1  -6   9       32.78       29.98      1.25 o 
   2  -6   9        8.70        7.91      0.72 o 
   3  -6   9       24.34       25.11      1.19 o 
  -5  -5   9       56.19       60.03      1.78 o 
  -4  -5   9       13.38       14.50      0.72 o 
  -3  -5   9       46.80       48.37      1.52 o 
  -2  -5   9      149.28      157.29      4.09 o 
  -1  -5   9       22.59       22.21      0.92 o 
   0  -5   9      140.05      137.72      3.69 o 
   1  -5   9       10.98       11.80      0.72 o 
   2  -5   9      160.57      155.71      4.09 o 
   3  -5   9       12.01       12.52      0.86 o 
   4  -5   9       13.22       13.77      0.92 o 
  -6  -4   9       63.30       64.31      1.91 o 
  -5  -4   9       19.20       17.20      0.79 o 
  -4  -4   9      164.15      157.23      3.89 o 
  -3  -4   9       17.99       17.46      0.79 o 
  -2  -4   9      295.11      282.36      6.66 o 
  -1  -4   9      244.34      251.32      6.19 o 
   0  -4   9       20.28       22.21      0.92 o 
   1  -4   9       30.01       30.64      1.19 o 
   2  -4   9       50.99       49.42      1.65 o 
   3  -4   9        8.48        8.43      0.72 o 
   4  -4   9       37.76       40.06      1.58 o 
  -7  -3   9        8.94       10.68      0.66 o 
  -6  -3   9       49.79       52.32      1.65 o 
  -5  -3   9       28.96       27.41      1.05 o 
  -4  -3   9       78.17       73.74      2.11 o 
  -3  -3   9       94.27      100.42      2.70 o 
  -2  -3   9       44.16       41.91      1.32 o 
  -1  -3   9      397.64      386.61      9.42 o 
   0  -3   9        0.81        0.59      0.26 o 
   1  -3   9      332.35      331.72      7.91 o 
   2  -3   9       16.94       17.86      0.86 o 
   3  -3   9       27.36       27.54      1.12 o 
   4  -3   9       17.21       17.07      0.92 o 
   5  -3   9       44.12       48.30      1.78 o 
  -8  -2   9      120.01      121.91      3.10 o 
  -7  -2   9       21.18       22.67      0.99 o 
  -6  -2   9       66.68       64.18      1.85 o 
  -5  -2   9      237.09      228.26      5.67 o 
  -4  -2   9       57.67       54.36      1.65 o 
  -3  -2   9      247.09      228.39      5.60 o 
  -2  -2   9       43.24       41.65      1.32 o 
  -1  -2   9       38.96       40.26      1.25 o 
   0  -2   9      156.59      155.45      4.02 o 
   1  -2   9      106.98      103.39      2.70 o 
   2  -2   9        2.74        3.62      0.46 o 
   3  -2   9      111.04      111.56      3.03 o 
   4  -2   9       23.66       25.50      1.05 o 
  -8  -1   9       36.91       38.05      0.98 o 
  -7  -1   9       97.47       97.17      1.86 o 
  -6  -1   9      114.25      114.46      3.10 o 
  -5  -1   9      142.20      142.27      3.62 o 
  -4  -1   9       44.98       43.69      1.38 o 
  -3  -1   9      390.28      378.50      8.90 o 
  -2  -1   9       59.66       55.09      1.52 o 
  -1  -1   9      295.39      285.33      6.85 o 
   0  -1   9      485.88      482.88     11.20 o 
   1  -1   9      138.52      146.95      3.69 o 
   2  -1   9      189.01      194.26      4.74 o 
   3  -1   9        1.83        2.97      0.46 o 
   5  -1   9       23.00       24.25      0.99 o 
  -8   0   9       19.34       16.36      0.63 o 
  -7   0   9      512.87      504.10      8.04 o 
  -6   0   9       14.50       15.04      0.53 o 
  -5   0   9       13.67       13.64      0.66 o 
  -4   0   9      224.12      206.52      5.07 o 
  -3   0   9        4.53        2.57      0.40 o 
  -2   0   9       77.54       77.43      2.11 o 
  -1   0   9       89.33       89.35      2.37 o 
   0   0   9      156.36      150.31      3.69 o 
   1   0   9      522.41      516.95     11.93 o 
   2   0   9        0.12       -0.13      0.26 o 
   4   0   9       89.61       91.13      2.37 o 
   5   0   9       12.46       15.42      0.79 o 
  -8   1   9       35.03       35.96      0.98 o 
  -7   1   9       98.37       98.69      1.88 o 
  -6   1   9      116.63      117.76      2.14 o 
  -5   1   9      142.03      143.46      2.51 o 
  -4   1   9       46.75       46.39      1.45 o 
  -3   1   9      392.70      382.72      8.96 o 
  -2   1   9       55.93       51.25      2.24 o 
  -1   1   9      300.64      292.05      4.57 o 
   0   1   9      482.21      483.73      7.47 o 
   1   1   9      134.84      144.05      2.57 o 
   2   1   9      194.90      191.10      4.28 o 
   3   1   9        1.82        3.43      0.40 o 
   4   1   9        5.18        5.01      0.46 o 
   5   1   9       22.51       24.25      0.99 o 
  -8   2   9      120.16      122.38      2.34 o 
  -7   2   9       21.82       23.07      0.72 o 
  -6   2   9       65.30       61.48      1.30 o 
  -5   2   9      239.31      234.97      6.69 o 
  -4   2   9       57.38       55.88      1.65 o 
  -3   2   9      246.37      235.51      5.60 o 
  -2   2   9       43.13       42.37      1.32 o 
  -1   2   9       36.76       38.41      0.81 o 
   0   2   9      163.27      162.20      2.62 o 
   1   2   9      103.21       98.71      2.37 o 
   2   2   9        2.55        2.97      0.40 o 
   3   2   9      112.61      109.06      2.70 o 
   4   2   9       22.98       25.24      0.99 o 
   5   2   9       55.36       58.51      1.71 o 
  -8   3   9       21.60       21.16      0.74 o 
  -7   3   9        8.41        8.83      0.47 o 
  -6   3   9       51.45       53.09      1.19 o 
  -5   3   9       28.68       28.95      0.77 o 
  -4   3   9       76.41       75.88      1.44 o 
  -3   3   9       96.58      102.93      2.70 o 
  -2   3   9       44.14       42.57      1.32 o 
  -1   3   9      406.49      409.66      6.24 o 
   0   3   9        1.34        1.65      0.26 o 
   1   3   9      333.05      326.05      6.98 o 
   2   3   9       15.89       16.28      0.72 o 
   3   3   9       27.43       27.02      0.99 o 
   4   3   9       17.42       18.25      0.79 o 
   5   3   9       44.76       50.87      1.58 o 
  -7   4   9       38.37       39.77      1.02 o 
  -6   4   9       64.38       66.59      1.42 o 
  -5   4   9       20.30       18.35      0.72 o 
  -4   4   9      160.40      152.28      2.67 o 
  -3   4   9       17.43       16.21      0.72 o 
  -2   4   9      289.66      274.83      4.38 o 
  -1   4   9      248.68      259.43      5.47 o 
   0   4   9       20.18       21.94      0.79 o 
   1   4   9       30.55       30.71      1.05 o 
   2   4   9       50.46       49.42      1.45 o 
   3   4   9        9.15        9.55      0.59 o 
   4   4   9       37.66       39.41      1.32 o 
  -7   5   9       37.03       36.34      1.32 o 
  -6   5   9       16.44       16.09      0.63 o 
  -5   5   9       57.50       60.56      1.30 o 
  -4   5   9       13.61       14.80      0.59 o 
  -3   5   9       44.84       44.94      1.45 o 
  -2   5   9      153.16      162.30      3.56 o 
  -1   5   9       21.82       21.22      0.79 o 
   0   5   9      143.84      141.94      3.23 o 
   1   5   9       11.63       12.59      0.59 o 
   2   5   9      160.14      148.00      3.56 o 
   3   5   9       12.30       13.38      0.66 o 
   4   5   9       12.86       12.52      0.72 o 
  -6   6   9       15.14       15.99      0.63 o 
  -5   6   9       48.37       49.18      1.14 o 
  -4   6   9        1.36        1.25      0.40 o 
  -2   6   9      438.33      449.73      9.23 o 
  -1   6   9       57.11       57.26      1.58 o 
   0   6   9       46.53       48.04      1.45 o 
   1   6   9       34.24       33.08      1.12 o 
   2   6   9        7.86        7.64      0.59 o 
   3   6   9       23.13       22.87      0.99 o 
  -5   7   9        9.92       11.00      0.79 o 
  -3   7   9       38.98       38.35      1.25 o 
  -2   7   9       32.77       35.52      1.19 o 
  -1   7   9       23.46       22.27      0.86 o 
   0   7   9       12.51       13.38      0.72 o 
   1   7   9       71.27       70.57      1.98 o 
   2   7   9       21.77       21.22      0.92 o 
  -3   8   9       39.47       40.26      1.32 o 
  -2   8   9        4.27        5.27      0.53 o 
  -1   8   9       32.34       33.41      1.19 o 
   0   8   9        6.29        6.26      0.59 o 
  -3  -7  10       36.14       37.56      1.38 o 
  -2  -7  10        1.35        1.25      0.46 o 
  -1  -7  10       20.21       18.91      0.99 o 
   0  -7  10        1.20        0.86      0.40 o 
  -4  -6  10      115.43      118.41      3.16 o 
  -3  -6  10       58.69       62.40      1.91 o 
  -2  -6  10      111.31      120.39      3.23 o 
  -1  -6  10       22.25       23.26      1.05 o 
   0  -6  10        7.66        8.24      0.66 o 
   1  -6  10       21.74       21.42      1.05 o 
   2  -6  10        9.40       10.08      0.79 o 
  -5  -5  10      146.90      147.80      3.82 o 
  -4  -5  10        2.24        2.11      0.40 o 
  -3  -5  10      157.02      163.42      4.09 o 
  -2  -5  10      142.83      141.74      3.69 o 
  -1  -5  10       30.01       30.51      1.19 o 
   0  -5  10       78.03       78.88      2.31 o 
   1  -5  10       91.76       94.56      2.70 o 
   2  -5  10       22.94       24.05      1.12 o 
   3  -5  10       65.25       72.95      2.37 o 
  -6  -4  10        0.51        0.33      0.33 o 
  -5  -4  10       47.67       47.38      1.52 o 
  -4  -4  10        4.36        5.27      0.53 o 
  -3  -4  10       62.41       63.79      1.85 o 
  -2  -4  10       20.54       19.37      0.86 o 
  -1  -4  10      121.24      120.59      3.16 o 
   0  -4  10       50.08       48.04      1.65 o 
   1  -4  10        0.16       -0.20      0.33 o 
   2  -4  10       15.31       15.81      0.86 o 
   3  -4  10       30.31       33.21      1.32 o 
   4  -4  10        3.94        4.09      0.66 o 
  -7  -3  10       21.68       20.10      0.92 o 
  -6  -3  10      134.65      135.15      3.62 o 
  -5  -3  10       67.31       64.71      1.98 o 
  -4  -3  10      104.50      102.86      2.83 o 
  -3  -3  10       27.30       23.92      0.92 o 
  -1  -3  10       76.72       71.04      2.11 o 
   0  -3  10      181.11      179.10      4.61 o 
   1  -3  10       29.22       30.97      1.19 o 
   2  -3  10       57.56       59.77      1.91 o 
   3  -3  10       18.26       21.15      1.05 o 
   4  -3  10       39.65       42.30      1.58 o 
  -8  -2  10       34.50       32.62      1.32 o 
  -7  -2  10        0.61        0.66      0.33 o 
  -6  -2  10       51.63       53.57      1.65 o 
  -5  -2  10        2.36        1.71      0.33 o 
  -4  -2  10       76.25       74.99      2.11 o 
  -3  -2  10        6.05        5.07      0.46 o 
  -2  -2  10      229.66      223.58      5.40 o 
  -1  -2  10       58.45       56.47      1.71 o 
   0  -2  10       53.31       52.12      1.58 o 
   1  -2  10        9.05        9.09      0.59 o 
   2  -2  10       55.55       55.62      1.71 o 
   3  -2  10       38.94       42.57      1.45 o 
  -8  -1  10       15.03       17.54      0.65 o 
  -7  -1  10      123.23      130.67      3.49 o 
  -6  -1  10      146.00      143.26      3.76 o 
  -5  -1  10       67.15       65.50      1.91 o 
  -4  -1  10       79.95       77.16      2.17 o 
  -3  -1  10       69.70       61.22      1.78 o 
  -2  -1  10        6.19        6.19      0.46 o 
  -1  -1  10      111.99      114.33      2.97 o 
   0  -1  10      208.82      207.97      5.27 o 
   1  -1  10       85.98       86.85      2.37 o 
   2  -1  10       61.61       61.88      1.85 o 
  -8   0  10       16.39       16.45      0.66 o 
  -7   0  10      157.11      153.62      2.74 o 
  -6   0  10       52.55       49.03      1.58 o 
  -5   0  10      128.90      130.60      3.43 o 
  -4   0  10       62.47       51.13      1.58 o 
  -3   0  10      203.42      201.90      4.94 o 
  -2   0  10       14.52       13.97      0.66 o 
  -1   0  10      107.81      113.54      2.97 o 
   0   0  10       17.51       17.00      0.72 o 
   1   0  10       13.69       12.65      0.66 o 
   2   0  10       64.87       67.34      1.91 o 
   3   0  10       41.51       39.60      1.32 o 
   4   0  10       20.49       21.42      0.92 o 
  -8   1  10       15.15       17.58      0.67 o 
  -7   1  10      124.59      131.37      2.42 o 
  -6   1  10      145.49      148.11      2.60 o 
  -5   1  10       65.77       65.63      1.91 o 
  -4   1  10       81.84       78.09      2.17 o 
  -3   1  10       67.11       60.95      1.78 o 
  -2   1  10        6.37        6.13      0.46 o 
  -1   1  10      113.34      114.24      3.72 o 
   0   1  10      218.24      223.70      6.69 o 
   1   1  10       86.44       86.28      2.47 o 
   2   1  10       61.02       58.12      1.65 o 
   3   1  10       50.15       54.69      1.58 o 
   4   1  10       15.16       16.61      0.79 o 
  -8   2  10       34.75       32.14      0.95 o 
  -7   2  10        0.58        0.92      0.28 o 
  -6   2  10       51.04       52.24      1.25 o 
  -5   2  10        2.17        1.65      0.33 o 
  -4   2  10       78.32       76.17      2.17 o 
  -3   2  10        5.65        4.81      0.46 o 
  -2   2  10      226.50      221.21      5.40 o 
  -1   2  10       59.99       59.47      1.14 o 
   0   2  10       51.88       52.25      1.05 o 
   1   2  10       10.38       10.41      0.59 o 
   2   2  10       54.99       52.52      1.52 o 
   3   2  10       39.35       40.79      1.32 o 
   4   2  10       37.43       37.63      1.32 o 
  -7   3  10       21.06       19.36      0.67 o 
  -6   3  10      135.95      139.90      2.51 o 
  -5   3  10       68.96       67.05      1.40 o 
  -4   3  10      106.09      107.80      2.90 o 
  -3   3  10       26.21       24.38      0.92 o 
  -1   3  10       81.01       78.06      1.68 o 
   0   3  10      189.51      186.09      4.09 o 
   1   3  10       31.64       33.54      1.05 o 
   2   3  10       57.01       59.50      1.65 o 
   3   3  10       18.86       22.21      0.92 o 
   4   3  10       39.33       43.10      1.38 o 
  -7   4  10       71.00       68.43      1.51 o 
  -6   4  10        0.52        0.99      0.28 o 
  -5   4  10       47.24       49.57      1.68 o 
  -4   4  10        5.17        5.27      0.53 o 
  -3   4  10       61.47       59.50      1.85 o 
  -2   4  10       19.81       18.92      0.53 o 
  -1   4  10      117.36      117.56      2.77 o 
   0   4  10       53.12       51.99      1.45 o 
   1   4  10        0.12        0.26      0.26 o 
   2   4  10       14.12       13.84      0.72 o 
   3   4  10       28.65       31.37      1.12 o 
  -6   5  10       19.02       17.14      0.65 o 
  -5   5  10      147.03      148.69      2.67 o 
  -4   5  10        2.46        2.83      0.40 o 
  -3   5  10      160.10      151.62      4.02 o 
  -2   5  10      143.03      137.59      3.23 o 
  -1   5  10       29.19       30.77      1.05 o 
   0   5  10       77.59       73.01      1.98 o 
   1   5  10       90.94       90.01      2.37 o 
   2   5  10       23.75       24.91      0.99 o 
   3   5  10       63.62       71.50      2.04 o 
  -6   6  10       12.45       11.72      0.58 o 
  -5   6  10       39.74       40.26      1.52 o 
  -4   6  10      120.27      116.57      3.23 o 
  -1   6  10       22.16       22.34      0.86 o 
   0   6  10        7.70        8.17      0.53 o 
   1   6  10       23.03       22.54      0.92 o 
   2   6  10        9.31       10.15      0.66 o 
  -1   7  10       19.56       18.91      0.86 o 
   0   7  10        1.83        2.64      0.40 o 
   1   7  10       11.75       13.05      0.72 o 
  -3  -7  11        0.11        0.20      0.40 o 
  -2  -7  11       39.09       42.77      1.58 o 
  -4  -6  11       46.79       50.08      1.65 o 
  -3  -6  11       24.83       25.90      1.12 o 
  -2  -6  11       19.50       17.79      0.92 o 
  -1  -6  11        6.80        7.78      0.66 o 
   0  -6  11       11.70       13.51      0.86 o 
  -5  -5  11       26.68       27.21      1.12 o 
  -4  -5  11       55.84       59.11      1.85 o 
  -3  -5  11       17.36       17.40      0.86 o 
  -2  -5  11       27.89       31.10      1.19 o 
  -1  -5  11       29.94       31.83      1.25 o 
   0  -5  11        2.03        1.78      0.46 o 
   1  -5  11       40.04       45.07      1.65 o 
   2  -5  11        2.59        2.64      0.53 o 
  -6  -4  11       54.92       57.72      1.85 o 
  -5  -4  11       75.51       74.73      2.24 o 
  -4  -4  11       32.25       32.75      1.25 o 
  -3  -4  11       29.98       31.37      1.19 o 
  -2  -4  11       70.69       75.05      2.17 o 
  -1  -4  11       13.63       11.73      0.72 o 
   0  -4  11       26.01       27.21      1.19 o 
   1  -4  11       75.87       79.47      2.37 o 
   2  -4  11       30.71       28.93      1.25 o 
   3  -4  11       75.23       82.76      2.57 o 
  -7  -3  11       37.08       36.04      1.38 o 
  -6  -3  11        4.44        4.94      0.53 o 
  -5  -3  11       96.74       98.97      2.77 o 
  -4  -3  11       19.25       18.25      0.86 o 
  -3  -3  11      118.87      114.06      3.10 o 
  -2  -3  11       71.58       70.31      2.04 o 
  -1  -3  11       76.97       74.59      2.17 o 
   0  -3  11      112.73      108.27      2.97 o 
   1  -3  11       28.07       28.01      1.12 o 
   2  -3  11       23.07       26.82      1.19 o 
   3  -3  11        5.66        6.00      0.66 o 
  -7  -2  11       69.26       70.31      2.11 o 
  -6  -2  11       62.01       65.10      1.98 o 
  -5  -2  11        1.69        2.37      0.40 o 
  -4  -2  11      255.56      243.75      6.00 o 
  -3  -2  11      150.12      137.26      3.62 o 
  -1  -2  11      137.64      132.65      3.49 o 
   0  -2  11       29.00       26.03      1.05 o 
   1  -2  11       23.78       25.50      1.05 o 
   2  -2  11       54.54       55.22      1.78 o 
   3  -2  11       23.49       25.04      1.12 o 
  -7  -1  11       11.76       11.80      0.72 o 
  -6  -1  11       59.36       58.45      1.85 o 
  -5  -1  11      110.94      105.43      2.83 o 
  -4  -1  11       43.03       41.71      1.38 o 
  -3  -1  11       52.31       52.98      1.65 o 
  -1  -1  11      134.84      134.82      3.56 o 
   0  -1  11      174.05      172.51      4.35 o 
   1  -1  11       46.16       46.39      1.52 o 
   2  -1  11       15.00       17.07      0.86 o 
  -8   0  11       36.49       38.35      1.45 o 
  -7   0  11       25.43       32.95      1.32 o 
  -6   0  11       54.59       52.52      1.71 o 
  -5   0  11      199.48      194.19      4.88 o 
  -4   0  11       90.20       75.12      2.17 o 
  -3   0  11      189.17      178.44      4.48 o 
  -1   0  11      192.64      186.55      4.61 o 
   0   0  11        9.59        9.69      0.66 o 
   1   0  11      112.46      106.16      2.83 o 
   2   0  11       10.61       11.66      0.66 o 
   3   0  11      103.63      103.46      2.64 o 
  -7   1  11       11.58       12.12      0.79 o 
  -6   1  11       60.49       61.28      1.91 o 
  -5   1  11      108.05      101.41      2.83 o 
  -4   1  11       41.75       40.20      1.38 o 
  -3   1  11       53.17       54.30      1.65 o 
  -1   1  11      134.49      139.97      2.36 o 
   0   1  11      171.49      173.04      2.90 o 
   1   1  11       43.51       43.16      1.32 o 
   2   1  11       14.43       16.47      0.79 o 
   3   1  11       21.17       18.71      0.86 o 
  -7   2  11       67.93       68.18      1.49 o 
  -6   2  11       60.46       66.62      2.04 o 
  -5   2  11        1.64        1.85      0.40 o 
  -4   2  11      260.10      245.46      6.00 o 
  -3   2  11      148.72      143.06      3.62 o 
  -2   2  11       40.18       40.39      1.32 o 
  -1   2  11      135.64      133.18      2.30 o 
   0   2  11       28.02       26.49      0.92 o 
   1   2  11       24.40       24.84      0.92 o 
   2   2  11       53.27       50.81      1.58 o 
   3   2  11       24.15       25.90      1.05 o 
  -7   3  11       36.35       36.10      1.25 o 
  -6   3  11        4.96        5.54      0.59 o 
  -5   3  11       96.77       99.96      2.83 o 
  -4   3  11       18.10       17.66      0.86 o 
  -3   3  11      119.99      120.72      3.10 o 
  -2   3  11       67.82       66.95      1.98 o 
  -1   3  11       76.82       75.19      1.91 o 
   0   3  11      108.43      106.29      2.64 o 
   1   3  11       27.59       27.48      0.99 o 
   2   3  11       23.76       27.48      1.05 o 
   3   3  11        5.70        5.93      0.53 o 
  -6   4  11       53.19       57.23      1.30 o 
  -5   4  11       78.77       78.61      2.31 o 
  -4   4  11       33.23       34.33      1.25 o 
  -3   4  11       31.54       33.41      1.19 o 
  -1   4  11       13.57       13.44      0.66 o 
   0   4  11       26.22       28.07      0.99 o 
   1   4  11       76.34       75.85      2.04 o 
   2   4  11       30.39       27.21      1.05 o 
  -6   5  11       29.99       30.92      1.28 o 
  -5   5  11       26.96       28.27      1.25 o 
  -4   5  11       56.39       60.76      1.91 o 
  -1   5  11       29.52       30.71      1.05 o 
   0   5  11        1.77        1.52      0.33 o 
   1   5  11       39.19       42.04      1.38 o 
   2   5  11        2.53        2.44      0.40 o 
  -5   6  11       19.78       19.37      0.99 o 
  -1   6  11        6.49        6.52      0.53 o 
   0   6  11       11.54       12.92      0.72 o 
   1   6  11        3.69        3.43      0.46 o 
  -1   7  11        0.36        0.72      0.33 o 
  -3  -6  12       72.61       79.67      2.44 o 
  -2  -6  12       15.22       16.54      0.92 o 
  -5  -5  12       24.12       21.42      1.05 o 
  -4  -5  12       48.55       47.51      1.65 o 
  -3  -5  12        2.39        2.04      0.40 o 
  -2  -5  12       11.21       12.32      0.79 o 
  -1  -5  12        2.48        2.17      0.46 o 
   0  -5  12       47.68       51.00      1.78 o 
  -6  -4  12       23.03       21.75      1.05 o 
  -5  -4  12       26.17       25.17      1.12 o 
  -4  -4  12      126.75      126.72      3.43 o 
  -3  -4  12       91.06       90.28      2.57 o 
  -2  -4  12      136.08      140.88      3.76 o 
  -1  -4  12       48.52       49.95      1.65 o 
   0  -4  12       10.78       11.20      0.79 o 
   1  -4  12       13.58       12.65      0.86 o 
  -6  -3  12       34.45       32.62      1.25 o 
  -5  -3  12       55.13       52.39      1.71 o 
  -4  -3  12       16.04       13.77      0.79 o 
  -3  -3  12        9.24        8.30      0.66 o 
  -2  -3  12       34.78       33.74      1.25 o 
  -1  -3  12       64.31       66.09      2.04 o 
   0  -3  12       51.58       55.29      1.78 o 
   1  -3  12       20.79       21.42      1.05 o 
   2  -3  12       30.18       31.56      1.32 o 
  -7  -2  12        5.76        5.47      0.59 o 
  -6  -2  12       14.18       14.76      0.79 o 
  -5  -2  12      124.75      117.69      3.23 o 
  -4  -2  12       33.76       28.53      1.12 o 
  -3  -2  12      105.73       99.70      2.77 o 
  -2  -2  12       84.34       81.58      2.37 o 
  -1  -2  12       49.21       52.19      1.71 o 
   0  -2  12       29.75       29.78      1.19 o 
   1  -2  12       12.27       14.43      0.79 o 
   2  -2  12       56.80       60.69      1.91 o 
  -7  -1  12       31.54       31.50      1.25 o 
  -6  -1  12       96.17       89.68      2.64 o 
  -5  -1  12        8.12        8.04      0.59 o 
  -4  -1  12       60.73       58.65      1.85 o 
  -3  -1  12        9.99        9.29      0.59 o 
  -2  -1  12       44.02       43.36      1.45 o 
  -1  -1  12       78.60       79.87      2.31 o 
   0  -1  12       66.10       66.29      1.98 o 
   1  -1  12       36.05       40.99      1.45 o 
   2  -1  12       18.79       18.19      0.92 o 
  -7   0  12        0.00        0.20      0.33 o 
  -6   0  12        3.90        4.94      0.59 o 
  -5   0  12        2.48        1.91      0.40 o 
  -4   0  12      244.66      228.06      5.67 o 
  -3   0  12       45.76       45.93      1.52 o 
  -2   0  12      102.64       93.51      2.57 o 
  -1   0  12       10.45       10.63      0.49 o 
   0   0  12      124.93      127.81      2.28 o 
   1   0  12       42.83       44.92      1.02 o 
   2   0  12        3.89        5.73      0.53 o 
  -7   1  12       32.15       31.76      1.32 o 
  -6   1  12       97.28       92.85      2.64 o 
  -5   1  12        6.95        6.33      0.59 o 
  -4   1  12       62.21       59.04      1.85 o 
  -3   1  12        9.24        8.17      0.59 o 
  -2   1  12       42.85       43.42      1.45 o 
  -1   1  12       77.22       80.83      1.53 o 
   0   1  12       67.25       67.43      1.35 o 
   1   1  12       37.90       43.10      1.38 o 
   2   1  12       17.44       16.80      0.86 o 
  -6   2  12       14.02       14.50      0.86 o 
  -5   2  12      125.64      122.57      3.29 o 
  -4   2  12       34.66       29.72      1.12 o 
  -3   2  12      106.12       99.04      2.77 o 
  -2   2  12       84.42       82.90      2.31 o 
  -1   2  12       53.11       57.16      1.16 o 
   0   2  12       29.08       28.14      1.05 o 
   1   2  12       12.70       14.89      0.72 o 
   2   2  12       55.58       58.78      1.78 o 
  -6   3  12       33.28       32.62      1.32 o 
  -5   3  12       52.25       52.72      1.78 o 
  -4   3  12       16.39       14.69      0.79 o 
  -3   3  12        9.28        8.11      0.59 o 
  -2   3  12       33.91       34.33      1.25 o 
  -1   3  12       63.44       63.06      1.71 o 
   0   3  12       51.68       53.05      1.58 o 
   1   3  12       21.97       20.69      0.92 o 
   2   3  12       29.91       30.05      1.12 o 
  -6   4  12       23.55       25.24      1.19 o 
  -5   4  12       25.99       25.44      1.12 o 
  -4   4  12      127.16      128.23      3.43 o 
  -3   4  12       90.14       88.17      2.57 o 
  -1   4  12       49.25       49.03      1.45 o 
   0   4  12       10.78       11.86      0.66 o 
   1   4  12       13.56       13.90      0.72 o 
  -5   5  12       24.82       22.47      1.12 o 
  -4   5  12       46.89       46.19      1.65 o 
  -1   5  12        3.00        3.49      0.46 o 
   0   5  12       49.30       51.13      1.58 o 
   1   5  12        6.80        8.63      0.59 o 
  -1   6  12       37.67       39.54      1.32 o 
  -4  -4  13       46.05       45.27      1.58 o 
  -3  -4  13       10.50       11.53      0.79 o 
  -2  -4  13        4.05        4.74      0.59 o 
  -1  -4  13        4.30        5.14      0.59 o 
  -5  -3  13        6.28        5.54      0.66 o 
  -4  -3  13       47.13       48.17      1.65 o 
  -3  -3  13      107.33      106.03      3.03 o 
  -2  -3  13       11.42       11.07      0.72 o 
  -1  -3  13      121.74      130.34      3.56 o 
   0  -3  13       34.50       36.90      1.45 o 
   1  -3  13        9.00        9.62      0.79 o 
  -6  -2  13       24.72       23.26      1.12 o 
  -5  -2  13       52.77       50.54      1.71 o 
  -4  -2  13        3.26        3.69      0.53 o 
  -3  -2  13       27.20       26.89      1.12 o 
  -2  -2  13       20.76       21.61      0.99 o 
  -1  -2  13        7.28        6.33      0.59 o 
   0  -2  13       13.89       14.23      0.79 o 
   1  -2  13       63.53       63.06      2.04 o 
  -6  -1  13       15.32       14.56      0.86 o 
  -5  -1  13       53.79       53.90      1.78 o 
  -4  -1  13       35.15       33.01      1.32 o 
  -3  -1  13       73.71       73.47      2.24 o 
  -2  -1  13      273.56      277.29      6.85 o 
  -1  -1  13       26.95       28.66      1.19 o 
   0  -1  13       28.39       31.83      1.25 o 
   1  -1  13       38.09       39.80      1.45 o 
  -6   0  13       88.31       87.51      2.57 o 
  -5   0  13        1.39        1.12      0.40 o 
  -4   0  13       65.23       62.93      1.98 o 
  -3   0  13       37.29       31.63      1.25 o 
  -2   0  13       69.61       67.02      2.04 o 
  -1   0  13       55.33       55.70      1.18 o 
   0   0  13       56.72       54.80      1.21 o 
   1   0  13        0.00        0.07      0.33 o 
  -6   1  13       15.59       13.64      0.86 o 
  -5   1  13       52.96       53.84      1.78 o 
  -4   1  13       36.68       34.53      1.32 o 
  -3   1  13       72.82       73.54      2.17 o 
  -2   1  13      275.78      280.32      6.85 o 
  -1   1  13       29.26       31.90      0.79 o 
   0   1  13       28.15       32.62      1.12 o 
   1   1  13       39.98       42.24      1.38 o 
  -5   2  13       52.79       53.24      1.78 o 
  -4   2  13        3.53        3.03      0.46 o 
  -3   2  13       25.77       26.56      1.12 o 
  -2   2  13       19.44       19.04      0.92 o 
  -1   2  13        7.30        7.78      0.59 o 
   0   2  13       13.25       13.44      0.72 o 
   1   2  13       63.84       65.43      1.85 o 
  -5   3  13        6.26        5.60      0.59 o 
  -4   3  13       47.30       49.62      1.65 o 
  -3   3  13      109.06      109.06      2.97 o 
  -1   3  13      125.26      134.36      3.16 o 
   0   3  13       35.35       38.75      1.32 o 
   1   3  13        9.15        9.69      0.66 o 
  -4   4  13       45.55       45.53      1.65 o 
  -1   4  13        3.88        4.09      0.53 o 
   0   4  13       19.80       19.83      0.92 o 
  -3  -2  14        9.61       10.54      0.72 o 
  -2  -2  14       95.42       93.57      2.70 o 
  -1  -2  14       48.87       48.63      1.71 o 
  -4  -1  14       28.39       27.68      1.19 o 
  -3  -1  14        1.16        2.04      0.46 o 
  -2  -1  14       25.99       26.49      1.12 o 
  -1  -1  14       19.55       21.02      1.05 o 
   0  -1  14       23.39       22.34      1.05 o 
  -4   0  14        1.41        1.98      0.46 o 
  -3   0  14        9.18        9.42      0.72 o 
  -2   0  14      168.57      168.23      4.41 o 
  -1   0  14       25.63       27.46      0.89 o 
   0   0  14       50.60       52.97      1.21 o 
  -4   1  14       29.13       28.86      1.19 o 
  -3   1  14        1.01        1.45      0.40 o 
  -2   1  14       26.10       26.36      1.12 o 
  -1   1  14       18.34       18.41      0.69 o 
   0   1  14       22.37       20.69      0.92 o 
  -4   2  14      155.07      143.06      3.82 o 
  -3   2  14        9.93        9.62      0.72 o 
  -2   2  14       93.54       89.49      2.64 o 
  -3   3  14       10.85       10.48      0.72 o 
                                                 
